# Supplementary material for: Modulation of Pathways Underlying Distinct Cell Death Mechanisms in Two Human Lung Cancer Cell Lines in Response to SN1 Methylating Agents Treatment
Source: PLoS One. 2016 Jul 28;11(7):e0160248. doi: 10.1371/journal.pone.0160248 (PMC4965087; doi:10.1371/journal.pone.0160248)
Supplement: S1 Table — (XLSX) [file pone.0160248.s001.xlsx]

## Sheet: Sheet1
primer name	sequence	target gene
CDKN1A For	CAGACCAGCATGACAGATTTCTAC	CDKN1A
CDKN1A Rev	GATGTAGAGCGGGCCTTTGA
FAS For	TCCTCCAGGTGAAAGGAAAGC	FAS
FAS Rev	GGGTCCGGGTGCAGTTTATT
GADD45A For	TGAAGAAGGAAGCTGTGTTGA	GADD45A
GADD45A Rev	TCGGCTTTTCTTTTACTTGAGGG
CASP1 For	CAGGACAACCCAGCTATGCC	CASP1
CASP1 Rev	TTATTGGATAAATCTCTGCCGACT
BRCA1 For	GTCCCATCTGTCTGGAGTTGA	BRCA1
BRCA1 Rev	GGCCCTTTCTTCTGGTTGAGA
RRM2B For	ACTTCATCTCTCACATCTTAGCC	RRM2B
RRM2B Rev	AAATTCCCTTTTCTTGGGATCTCTG
XRCC3 For	GCTGCAATTAAGAAAGCCAAACTG	XRCC3
XRCC3 Rev	TTCCCCGCAAGTGTAAGGAG
GAGE For	CACCTGAAGAAGGGGAACCA	Members of the GAGE family
GAGE Rev	TTCAGGCTTCGGCCCTTGA
VCX For	GGCGTGATTGTCTCGTCCTG	Members of the VCX family
VCX Rev	GGCCACCTTGGTAGTCTTCTT
GAPDH For	GAGAAGGCTGGGGCTCATTT	GAPDH
GAPDH Rev	TCTTCTGGGTGGCAGTGATG
