# Supplementary material for: Modulation of Pathways Underlying Distinct Cell Death Mechanisms in Two Human Lung Cancer Cell Lines in Response to SN1 Methylating Agents Treatment
Source: PLoS One. 2016 Jul 28;11(7):e0160248. doi: 10.1371/journal.pone.0160248 (PMC4965087; doi:10.1371/journal.pone.0160248)
Supplement: S2 Table — (XLSX) [file pone.0160248.s002.xlsx]

## Sheet: Sheet1
A549 Differentiated Genes
Symbol	Definition	24h	48h	72h
CEACAM1	carcinoembryonic antigen-related cell adhesion molecule 1 (biliary glycoprotein) (CEACAM1), transcript variant 2	1.77013	3.70691	3.66145
GPR172B	G protein-coupled receptor 172B (GPR172B)	2.22223	3.3738	3.56446
TP53INP1	tumor protein p53 inducible nuclear protein 1 (TP53INP1)	1.87307	3.31251	2.95297
TRIM22	tripartite motif-containing 22 (TRIM22)	1.61862	3.17327	3.48797
ABCA12	ATP-binding cassette, sub-family A (ABC1), member 12 (ABCA12), transcript variant 2	1.41215	2.88021	2.5353
ACTA2	actin, alpha 2, smooth muscle, aorta (ACTA2)	2.09123	2.74534	2.56369
SPATA18	spermatogenesis associated 18 homolog (rat) (SPATA18)	2.09302	2.69876	2.97698
CDKN1A	cyclin-dependent kinase inhibitor 1A (p21, Cip1) (CDKN1A), transcript variant 2	1.76343	2.65881	2.97426
ALOX5	arachidonate 5-lipoxygenase (ALOX5)	1.01899	2.55677	3.35882
CXCR4	chemokine (C-X-C motif) receptor 4 (CXCR4), transcript variant 1	0.573727	2.50368	2.07445
SUGCT	succinyl-CoA:glutarate-CoA transferase	0.99	2.49723	3.00624
FAS	Fas (TNF receptor superfamily, member 6) (FAS), transcript variant 3	1.80534	2.48634	1.83283
SULF2	sulfatase 2 (SULF2), transcript variant 1	1.7672	2.45971	1.72624
CYGB	cytoglobin (CYGB)	1.86815	2.4463	2.92557
GDF15	growth differentiation factor 15 (GDF15)	2.42322	2.42689	1.9507
CCNG2	cyclin G2 (CCNG2)	1.03044	2.40058	1.45806
OSTbeta	organic solute transporter beta (OSTbeta)	0.472794	2.22057	3.16809
BTG2	BTG family, member 2 (BTG2)	2.11711	2.21465	2.39278
KIAA1370	KIAA1370 (KIAA1370)	0.82969	2.21225	1.9505
CDH1	cadherin 1, type 1, E-cadherin (epithelial) (CDH1)	1.38269	2.18058	1.12284
ZMAT3	zinc finger, matrin type 3 (ZMAT3), transcript variant 2	1.04573	2.17244	2.07467
RRM2B	ribonucleotide reductase M2 B (TP53 inducible) (RRM2B)	1.15933	2.15002	1.41867
TMEM27	transmembrane protein 27 (TMEM27)	1.26537	2.14729	2.7833
OSAP	ovary-specific acidic protein (OSAP)	1.05849	2.10858	2.29711
HES2	hairy and enhancer of split 2 (Drosophila) (HES2)	1.96816	2.08617	2.00337
TRIML2	tripartite motif family-like 2 (TRIML2)	1.43854	2.0802	1.96348
ATF3	activating transcription factor 3 (ATF3), transcript variant 3	1.37906	2.06988	2.31644
MR1	major histocompatibility complex, class I-related (MR1)	0.840124	2.04486	2.20262
DGKA	diacylglycerol kinase, alpha 80kDa (DGKA), transcript variant 1	0.917623	2.02675	1.95022
WDR63	WD repeat domain 63 (WDR63)	1.27093	2.01234	1.86528
FAM84B	family with sequence similarity 84, member B (FAM84B)	1.23182	1.96566	0.848342
C3	complement component 3 (C3)	-0.144562	1.95352	2.0048
EHF	ets homologous factor (EHF)	0.929688	1.95307	0.31755
TRIM31	tripartite motif-containing 31 (TRIM31)	0.817362	1.94596	2.09198
EBI3	Epstein-Barr virus induced 3 (EBI3)	0.702454	1.93387	2.30864
RINL	Ras and Rab interactor-like (RINL)	1.09425	1.91658	1.86915
IFIT3	interferon-induced protein with tetratricopeptide repeats 3 (IFIT3)	0.578704	1.90504	2.02639
LOC653879	PREDICTED: similar to Complement C3 precursor (LOC653879)	-0.0619393	1.88456	2.34544
BLOC1S2	biogenesis of lysosomal organelles complex-1, subunit 2 (BLOC1S2), transcript variant 2	0.996873	1.87049	1.50845
ITIH2	inter-alpha (globulin) inhibitor H2 (ITIH2)	0.71695	1.86928	1.39239
VTCN1	V-set domain containing T cell activation inhibitor 1 (VTCN1)	0.883479	1.86361	2.23072
ABCA1	ATP-binding cassette, sub-family A (ABC1), member 1 (ABCA1)	0.542238	1.86165	2.32861
C4orf18	chromosome 4 open reading frame 18 (C4orf18), transcript variant 2	0.477893	1.85815	1.9002
SESN1	sestrin 1 (SESN1)	1.61305	1.84628	1.85274
ANKRA2	ankyrin repeat, family A (RFXANK-like), 2 (ANKRA2)	0.92671	1.8425	1.46054
MDM2	Mdm2 p53 binding protein homolog (mouse) (MDM2), transcript variant MDM2	0.627782	1.83095	1.35341
TTLL6	tubulin tyrosine ligase-like family, member 6 (TTLL6)	0.695391	1.80081	1.79627
CYFIP2	cytoplasmic FMR1 interacting protein 2 (CYFIP2), transcript variant 1	1.48383	1.78926	1.70305
STOM	stomatin (STOM), transcript variant 1	0.764719	1.78872	1.09711
DSC3	desmocollin 3 (DSC3), transcript variant Dsc3a	1.18429	1.7708	1.77903
KCNJ16	potassium inwardly-rectifying channel, subfamily J, member 16 (KCNJ16), transcript variant 3	0.638271	1.76881	2.42358
KITLG	KIT ligand (KITLG), transcript variant b	0.563492	1.76717	0.709498
KIAA1324	KIAA1324 (KIAA1324)	1.26473	1.76463	1.82639
RGL1	ral guanine nucleotide dissociation stimulator-like 1 (RGL1)	0.453409	1.75582	1.79734
DEPDC7	DEP domain containing 7 (DEPDC7), transcript variant 1	1.37628	1.75029	0.604163
ANXA13	annexin A13 (ANXA13), transcript variant 1	0.398262	1.72465	1.80197
SYTL2	synaptotagmin-like 2 (SYTL2), transcript variant f	0.357238	1.71239	0.756564
C4orf49	chromosome 4 open reading frame 49 (C4orf49)	0.687707	1.70871	2.17001
FGL1	fibrinogen-like 1 (FGL1), transcript variant 4	0.362075	1.70641	1.07227
PLA1A	phospholipase A1 member A (PLA1A)	0.209444	1.69307	3.39762
TM4SF20	transmembrane 4 L six family member 20 (TM4SF20)	0.621075	1.6926	1.20745
GRIN2C	glutamate receptor, ionotropic, N-methyl D-aspartate 2C (GRIN2C)	1.12333	1.66778	2.3019
IGDCC4	immunoglobulin superfamily, DCC subclass, member 4 (IGDCC4)	0.773583	1.66444	1.98312
RASGRP3	RAS guanyl releasing protein 3 (calcium and DAG-regulated) (RASGRP3)	0.298988	1.65963	2.18106
CASP1	caspase 1, apoptosis-related cysteine peptidase (interleukin 1, beta, convertase) (CASP1), transcript variant alpha	0.110906	1.65153	2.7657
DST	dystonin (DST), transcript variant 1eB	0.862167	1.65104	0.655667
IFIT2	interferon-induced protein with tetratricopeptide repeats 2 (IFIT2)	0.417051	1.64278	1.70407
GALNT12	UDP-N-acetyl-alpha-D-galactosamine:polypeptide N-acetylgalactosaminyltransferase 12 (GalNAc-T12) (GALNT12)	0.44333	1.64226	1.82334
RARRES1	retinoic acid receptor responder (tazarotene induced) 1 (RARRES1), transcript variant 2	0.400959	1.642	1.48653
BAAT	bile acid Coenzyme A: amino acid N-acyltransferase (glycine N-choloyltransferase) (BAAT)	0.479524	1.63984	1.26014
RTN4	reticulon 4 (RTN4), transcript variant 5	0.249117	1.6143	2.27408
PSG3	pregnancy specific beta-1-glycoprotein 3 (PSG3)	0.234249	1.59077	1.48999
APOBEC3H	apolipoprotein B mRNA editing enzyme, catalytic polypeptide-like 3H (APOBEC3H)	1.49554	1.58447	1.72525
FAM46A	family with sequence similarity 46, member A (FAM46A)	0.984922	1.57357	0.931964
CDH17	cadherin 17, LI cadherin (liver-intestine) (CDH17)	0.263439	1.57176	1.83559
PPM1D	protein phosphatase 1D magnesium-dependent, delta isoform (PPM1D)	1.31555	1.57022	1.08279
FGA	fibrinogen alpha chain (FGA), transcript variant alpha	0.588569	1.55538	0.761546
RNASE4	ribonuclease, RNase A family, 4 (RNASE4), transcript variant 3	0.35046	1.53656	1.09105
PTGS2	prostaglandin-endoperoxide synthase 2 (prostaglandin G/H synthase and cyclooxygenase) (PTGS2)	0.346265	1.53008	0.590269
MMP7	matrix metallopeptidase 7 (matrilysin, uterine) (MMP7)	0.495443	1.51608	1.58579
MST1	macrophage stimulating 1 (hepatocyte growth factor-like) (MST1)	0.129335	1.51208	1.2597
MTUS1	mitochondrial tumor suppressor 1 (MTUS1), nuclear gene encoding mitochondrial protein, transcript variant 5	0.82262	1.51188	0.0722597
STAT4	signal transducer and activator of transcription 4 (STAT4)	0.459353	1.50727	1.22266
CEACAM6	carcinoembryonic antigen-related cell adhesion molecule 6 (non-specific cross reacting antigen) (CEACAM6)	0.585283	1.50526	1.67602
LOC152742	PREDICTED: hypothetical protein LOC152742 (LOC152742)	0.908748	1.50186	1.19482
SLC7A7	solute carrier family 7 (cationic amino acid transporter, y+ system), member 7 (SLC7A7)	0.324539	1.49976	1.45163
YPEL2	yippee-like 2 (Drosophila) (YPEL2)	0.636012	1.49696	1.0983
FLJ32252	hypothetical protein FLJ32252 (FLJ32252)	0.763624	1.49495	1.89309
C1R	PREDICTED: complement component 1, r subcomponent, transcript variant 3 (C1R)	-0.696999	1.48698	1.25726
CORO2A	coronin, actin binding protein, 2A (CORO2A), transcript variant 1	0.940745	1.48452	1.2197
THSD1	thrombospondin, type I, domain containing 1 (THSD1), transcript variant 1	1.157	1.47944	1.87896
LOC645553	PREDICTED: hypothetical LOC645553 (LOC645553)	0.594385	1.47916	1.09883
LOC642103	PREDICTED: similar to Maltase-glucoamylase, intestinal (LOC642103)	1.03425	1.46598	0.730579
DKFZp686J0529	PREDICTED: hypothetical protein DKFZp686J0529, transcript variant 2 (DKFZp686J0529)	1.07501	1.46416	1.28232
ADSSL1	adenylosuccinate synthase like 1 (ADSSL1), transcript variant 1	0.449702	1.45954	1.38198
C12orf5	chromosome 12 open reading frame 5 (C12orf5)	0.898874	1.45922	0.876573
SLC2A12	solute carrier family 2 (facilitated glucose transporter), member 12 (SLC2A12)	0.656226	1.45335	1.38307
GCC2	GRIP and coiled-coil domain containing 2 (GCC2), transcript variant 2	0.484001	1.44857	0.631416
MAP1B	microtubule-associated protein 1B (MAP1B)	-0.170301	1.43794	0.723503
ANXA4	annexin A4 (ANXA4)	0.699942	1.4363	0.805351
IFI16	interferon, gamma-inducible protein 16 (IFI16)	0.593477	1.43441	1.39171
RASSF6	Ras association (RalGDS/AF-6) domain family member 6 (RASSF6), transcript variant 1	0.49031	1.42884	1.13934
TP73L	tumor protein p73-like (TP73L)	0.309233	1.42338	0.872759
MYO6	myosin VI (MYO6)	0.709838	1.41838	1.03379
PLSCR4	phospholipid scramblase 4 (PLSCR4)	0.521708	1.41729	1.05824
KCNJ2	potassium inwardly-rectifying channel, subfamily J, member 2 (KCNJ2)	1.48662	1.40668	1.23564
C1S	complement component 1, s subcomponent (C1S), transcript variant 1	0.295261	1.40275	1.98095
HLA-DMA	major histocompatibility complex, class II, DM alpha (HLA-DMA)	0.375726	1.40241	1.39133
PIP	prolactin-induced protein (PIP)	0.432073	1.39588	2.82204
FGG	fibrinogen gamma chain (FGG), transcript variant gamma-A	0.361519	1.39499	0.897672
NINJ1	ninjurin 1 (NINJ1)	0.715907	1.39428	1.14472
FBXO22	F-box protein 22 (FBXO22), transcript variant 1	1.00601	1.39235	0.895405
SERPINA6	serpin peptidase inhibitor, clade A (alpha-1 antiproteinase, antitrypsin), member 6 (SERPINA6)	0.533735	1.39008	1.43302
HLA-DMB	major histocompatibility complex, class II, DM beta (HLA-DMB)	0.81026	1.38948	0.240945
C9orf169	chromosome 9 open reading frame 169 (C9orf169)	0.470225	1.38331	1.8373
AKR1C2	"PREDICTED: aldo-keto reductase family 1, member C2 (dihydrodiol dehydrogenase 2; bile acid binding protein; 3-alpha hydroxysteroid dehydrogenase, type III), transcript variant 8 (AKR1C2)"	-0.158618	1.38248	0.905105
CFH	complement factor H (CFH), transcript variant 1	0.703081	1.37871	1.33202
CFI	complement factor I (CFI)	0.382764	1.37384	1.44204
HIF1A	hypoxia-inducible factor 1, alpha subunit (basic helix-loop-helix transcription factor) (HIF1A), transcript variant 2	0.470545	1.36719	0.242893
ANXA9	annexin A9 (ANXA9)	-0.0280523	1.36248	2.141
SC4MOL	sterol-C4-methyl oxidase-like (SC4MOL), transcript variant 2	-0.0401333	1.35834	1.07179
PSG7	pregnancy specific beta-1-glycoprotein 7 (PSG7)	0.493413	1.35335	1.46607
EDA2R	ectodysplasin A2 receptor (EDA2R)	1.589	1.34943	1.58651
SLFN5	schlafen family member 5 (SLFN5)	0.231327	1.34385	1.34973
FETUB	fetuin B (FETUB)	0.96727	1.34188	1.29397
PGM5	PREDICTED: phosphoglucomutase 5 (PGM5)	0.976295	1.33922	1.94124
FBXL2	F-box and leucine-rich repeat protein 2 (FBXL2)	0.668467	1.33805	1.29599
ZNF761	zinc finger protein 761 (ZNF761)	0.614224	1.33641	0.514286
LOC642684	PREDICTED: similar to Maltase-glucoamylase, intestinal (LOC642684)	1.10318	1.33422	0.511065
TBC1D2	TBC1 domain family, member 2 (TBC1D2)	0.477036	1.33258	1.61816
KLHL24	kelch-like 24 (Drosophila) (KLHL24)	0.404439	1.32955	1.48761
JAK1	Janus kinase 1 (JAK1)	0.448871	1.32389	0.439888
CYP3A5	cytochrome P450, family 3, subfamily A, polypeptide 5 (CYP3A5)	0.652457	1.32002	1.46119
TNFAIP8	tumor necrosis factor, alpha-induced protein 8 (TNFAIP8), transcript variant 2	0.238521	1.31872	0.7203
SDCBP	syndecan binding protein (syntenin) (SDCBP), transcript variant 2	0.627693	1.31765	0.635022
SAT1	spermidine/spermine N1-acetyltransferase 1 (SAT1)	0.374733	1.31756	1.08743
SFRP4	secreted frizzled-related protein 4 (SFRP4)	0.55671	1.31386	1.24375
SLC27A2	solute carrier family 27 (fatty acid transporter), member 2 (SLC27A2)	0.762	1.31255	0.52992
MATN3	matrilin 3 (MATN3)	0.721429	1.30679	0.655822
GLS	glutaminase (GLS)	-0.108301	1.30599	1.03319
FLNC	filamin C, gamma (actin binding protein 280) (FLNC)	0.589339	1.30129	1.67615
HSPA4L	heat shock 70kDa protein 4-like (HSPA4L)	0.844264	1.30089	0.734016
LOC644624	PREDICTED: hypothetical protein LOC644624, transcript variant 2 (LOC644624)	0.458525	1.29869	1.4187
IFIT1	interferon-induced protein with tetratricopeptide repeats 1 (IFIT1), transcript variant 2	1.1149	1.29753	1.03787
SCNN1A	sodium channel, nonvoltage-gated 1 alpha (SCNN1A)	0.513578	1.28935	0.847249
C10orf65	chromosome 10 open reading frame 65 (C10orf65)	0.68392	1.28697	1.11918
CCDC90B	coiled-coil domain containing 90B (CCDC90B)	1.14187	1.28623	0.710484
SCIN	scinderin (SCIN)	0.53372	1.28348	1.80459
LBH	PREDICTED: hypothetical protein DKFZp566J091 (LBH)	0.411673	1.27542	1.04336
FBXO32	F-box protein 32 (FBXO32), transcript variant 2	0.224078	1.27344	2.23264
ARMCX3	armadillo repeat containing, X-linked 3 (ARMCX3), transcript variant 2	0.440257	1.27295	1.2351
SPATA17	spermatogenesis associated 17 (SPATA17)	0.500351	1.26969	0.845697
PRODH	proline dehydrogenase (oxidase) 1 (PRODH), nuclear gene encoding mitochondrial protein	0.678768	1.26806	2.53911
ELF3	E74-like factor 3 (ets domain transcription factor, epithelial-specific ) (ELF3)	0.980437	1.26532	0.758525
C5	complement component 5 (C5)	0.54586	1.26452	0.953188
MGC42367	similar to 2010300C02Rik protein (MGC42367)	0.749787	1.26386	1.4584
DDB2	damage-specific DNA binding protein 2, 48kDa (DDB2)	1.18121	1.25937	1.13129
FAM46C	family with sequence similarity 46, member C (FAM46C)	0.529279	1.25901	1.30937
ZFYVE1	zinc finger, FYVE domain containing 1 (ZFYVE1), transcript variant 1	0.370241	1.25556	1.05153
TSPAN10	tetraspanin 10 (TSPAN10)	0.224692	1.25503	2.39609
ANK1	ankyrin 1, erythrocytic (ANK1), transcript variant 4	1.1672	1.25013	1.58682
IFT81	intraflagellar transport 81 homolog (Chlamydomonas) (IFT81), transcript variant 2	0.50689	1.24941	0.171065
PLLP	plasma membrane proteolipid (plasmolipin) (PLLP)	0.538315	1.24932	0.902879
DAB2	disabled homolog 2, mitogen-responsive phosphoprotein (Drosophila) (DAB2)	0.197916	1.2491	1.50645
SLC40A1	solute carrier family 40 (iron-regulated transporter), member 1 (SLC40A1)	0.398141	1.24851	1.08187
RAB37	RAB37, member RAS oncogene family (RAB37), transcript variant 3	0.82854	1.24709	1.45939
TM7SF2	transmembrane 7 superfamily member 2 (TM7SF2)	0.575752	1.24576	1.69275
CRYAB	crystallin, alpha B (CRYAB)	0.165893	1.24268	2.97628
TLR3	toll-like receptor 3 (TLR3)	0.0564903	1.24132	1.08053
PSG4	pregnancy specific beta-1-glycoprotein 4 (PSG4), transcript variant 1	0.529509	1.24124	1.98714
IDH1	isocitrate dehydrogenase 1 (NADP+), soluble (IDH1)	0.532063	1.23778	0.67345
SESN2	sestrin 2 (SESN2)	0.656832	1.23572	1.63176
SERPINF1	serpin peptidase inhibitor, clade F (alpha-2 antiplasmin, pigment epithelium derived factor), member 1 (SERPINF1)	0.732481	1.23403	1.88275
LGALS13	lectin, galactoside-binding, soluble, 13 (LGALS13)	0.634397	1.23288	-0.0267562
DHRS9	dehydrogenase/reductase (SDR family) member 9 (DHRS9), transcript variant 2	0.136253	1.22872	2.09822
APOD	apolipoprotein D (APOD)	0.487228	1.22776	2.12442
NEFL	neurofilament, light polypeptide 68kDa (NEFL)	0.717682	1.22766	1.34511
MYLK	myosin, light polypeptide kinase (MYLK), transcript variant 5	0.746972	1.22615	0.808954
APLP1	amyloid beta (A4) precursor-like protein 1 (APLP1), transcript variant 2	0.17233	1.22591	0.826101
PLEKHF1	pleckstrin homology domain containing, family F (with FYVE domain) member 1 (PLEKHF1)	0.510715	1.22277	1.37093
ABCG1	ATP-binding cassette, sub-family G (WHITE), member 1 (ABCG1), transcript variant 2	0.392204	1.22174	0.754135
RERG	RAS-like, estrogen-regulated, growth inhibitor (RERG)	0.751071	1.2177	0.766536
WSB1	WD repeat and SOCS box-containing 1 (WSB1), transcript variant 2	0.447162	1.21678	0.967674
FHL2	four and a half LIM domains 2 (FHL2), transcript variant 4	0.718483	1.21619	1.49627
SULT1C2	sulfotransferase family, cytosolic, 1C, member 2 (SULT1C2), transcript variant 1	0.195981	1.21399	2.1113
HSPB8	heat shock 22kDa protein 8 (HSPB8)	-0.222666	1.21358	1.62066
ANXA8	annexin A8 (ANXA8)	-0.334017	1.2133	1.30444
PDGFC	platelet derived growth factor C (PDGFC)	0.834217	1.21315	0.482069
TCN1	transcobalamin I (vitamin B12 binding protein, R binder family) (TCN1)	-0.097934	1.20983	1.5609
TNFSF9	tumor necrosis factor (ligand) superfamily, member 9 (TNFSF9)	1.34554	1.20922	0.85875
TMEM173	transmembrane protein 173 (TMEM173), nuclear gene encoding mitochondrial protein	0.273535	1.20912	1.90261
SPP1	secreted phosphoprotein 1 (SPP1), transcript variant 2	-0.100467	1.20798	1.29824
USH1C	Usher syndrome 1C (autosomal recessive, severe) (USH1C), transcript variant 1	0.500566	1.20731	1.25386
LGSN	lengsin, lens protein with glutamine synthetase domain (LGSN)	0.290465	1.20638	0.755699
UGT2B7	PREDICTED: UDP glucuronosyltransferase 2 family, polypeptide B7 (UGT2B7)	0.622851	1.20436	1.39363
PTPRR	protein tyrosine phosphatase, receptor type, R (PTPRR), transcript variant 2	-0.060697	1.20355	2.39252
NR1H4	nuclear receptor subfamily 1, group H, member 4 (NR1H4)	0.350115	1.20014	1.0065
SYNC1	syncoilin, intermediate filament 1 (SYNC1)	0.504987	1.19934	1.14155
TMC7	transmembrane channel-like 7 (TMC7)	0.347262	1.19875	1.36719
C21orf81	chromosome 21 open reading frame 81 (C21orf81)	0.397886	1.19625	1.30582
COL4A3	collagen, type IV, alpha 3 (Goodpasture antigen) (COL4A3), transcript variant 5	0.262165	1.19417	1.37071
RDH10	retinol dehydrogenase 10 (all-trans) (RDH10)	0.83729	1.19092	0.699991
ADAM10	ADAM metallopeptidase domain 10 (ADAM10)	0.576248	1.18908	0.242289
MAP4K3	mitogen-activated protein kinase kinase kinase kinase 3 (MAP4K3)	0.443287	1.18852	0.387972
LOC644760	PREDICTED: hypothetical protein LOC644760 (LOC644760)	0.574737	1.18182	1.12008
HSD17B7P2	hydroxysteroid (17-beta) dehydrogenase 7 pseudogene 2 (HSD17B7P2), non-coding RNA.	0.401928	1.17835	0.832925
AGR2	anterior gradient homolog 2 (Xenopus laevis) (AGR2)	0.68251	1.17577	0.60963
NSF	PREDICTED: N-ethylmaleimide-sensitive factor (NSF)	0.463688	1.17418	0.482922
XPC	xeroderma pigmentosum, complementation group C (XPC)	1.04182	1.1739	1.17592
SVEP1	sushi, von Willebrand factor type A, EGF and pentraxin domain containing 1 (SVEP1)	0.547861	1.17389	1.1668
FEZ1	fasciculation and elongation protein zeta 1 (zygin I) (FEZ1), transcript variant 2	0.477896	1.17072	1.75051
MGAM	PREDICTED: maltase-glucoamylase (alpha-glucosidase) (MGAM)	0.698272	1.17044	0.470329
TJP3	tight junction protein 3 (zona occludens 3) (TJP3)	1.31805	1.1681	0.527605
TCP11L1	t-complex 11 (mouse)-like 1 (TCP11L1)	0.651606	1.1669	0.405035
SPG3A	spastic paraplegia 3A (autosomal dominant) (SPG3A), transcript variant 1	0.251516	1.16575	1.15414
F5	coagulation factor V (proaccelerin, labile factor) (F5)	0.573694	1.15886	2.01755
ARHGEF3	Rho guanine nucleotide exchange factor (GEF) 3 (ARHGEF3)	0.589703	1.15625	0.803753
LCN2	lipocalin 2 (LCN2)	0.213879	1.15603	2.51691
YPEL5	yippee-like 5 (Drosophila) (YPEL5)	0.5421	1.1559	1.11408
GPR37	G protein-coupled receptor 37 (endothelin receptor type B-like) (GPR37)	0.468295	1.15579	0.824369
RNF103	ring finger protein 103 (RNF103)	0.599402	1.15296	1.24833
CTSH	cathepsin H (CTSH), transcript variant 1	0.520326	1.15073	1.44081
CD70	CD70 molecule (CD70)	1.4647	1.15021	1.33159
LXN	latexin (LXN)	0.317817	1.15018	0.437064
FLRT2	fibronectin leucine rich transmembrane protein 2 (FLRT2)	0.648886	1.14971	0.938014
SRGAP3	SLIT-ROBO Rho GTPase activating protein 3 (SRGAP3), transcript variant 2	0.710143	1.14823	1.32474
CEL	carboxyl ester lipase (bile salt-stimulated lipase) (CEL)	1.13426	1.14782	1.15732
LOC654201	PREDICTED: similar to dehydrogenase/reductase (SDR family) member 10 (LOC654201)	0.258941	1.14752	1.55371
AQP11	aquaporin 11 (AQP11)	0.190962	1.14725	1.35641
MSI2	musashi homolog 2 (Drosophila) (MSI2), transcript variant 2	0.323801	1.14674	1.09012
LACTB2	lactamase, beta 2 (LACTB2)	0.730627	1.14464	0.811057
MATN2	matrilin 2 (MATN2), transcript variant 1	0.44363	1.14177	0.812925
SAMD9L	sterile alpha motif domain containing 9-like (SAMD9L)	0.514343	1.13994	1.4821
PLAT	plasminogen activator, tissue (PLAT), transcript variant 1	0.220587	1.13945	1.61916
AOX1	aldehyde oxidase 1 (AOX1)	0.122161	1.13846	1.56915
TP53I3	tumor protein p53 inducible protein 3 (TP53I3), transcript variant 1	0.319957	1.1363	1.80748
C1orf116	chromosome 1 open reading frame 116 (C1orf116)	0.542158	1.13565	1.23036
COL4A5	collagen, type IV, alpha 5 (COL4A5), transcript variant 1	0.0646297	1.13532	1.28493
DRAM1	DNA-damage regulated autophagy modulator 1 (DRAM1)	0.791812	1.13411	1.27671
PPP1R14C	protein phosphatase 1, regulatory (inhibitor) subunit 14C (PPP1R14C)	0.457664	1.13077	1.39091
TLR4	toll-like receptor 4 (TLR4)	0.572319	1.13058	1.01836
LOC390551	PREDICTED: similar to hect domain and RLD 2 (LOC390551)	0.475345	1.1277	-0.291157
SCD5	stearoyl-CoA desaturase 5 (SCD5), transcript variant 2	0.809352	1.12738	0.777224
C17orf60	chromosome 17 open reading frame 60 (C17orf60)	-0.0789697	1.12643	1.27991
DAAM1	dishevelled associated activator of morphogenesis 1 (DAAM1)	0.081336	1.12353	1.23263
NPL	N-acetylneuraminate pyruvate lyase (dihydrodipicolinate synthase) (NPL)	-0.0318657	1.12108	0.923336
FBLN1	fibulin 1 (FBLN1), transcript variant D	0.53123	1.11999	0.369507
DPYSL4	dihydropyrimidinase-like 4 (DPYSL4)	0.606608	1.1146	1.46413
LOC652846	PREDICTED: similar to Annexin A8 (Annexin VIII) (Vascular anticoagulant-beta) (VAC-beta) (LOC652846)	-0.151974	1.1144	1.39859
HSD17B14	hydroxysteroid (17-beta) dehydrogenase 14 (HSD17B14)	0.631581	1.11428	1.85758
PRKY	protein kinase, Y-linked (PRKY)	0.249422	1.11426	0.956476
TSPAN1	tetraspanin 1 (TSPAN1)	0.568438	1.11365	2.00275
PPM1A	protein phosphatase 1A (formerly 2C), magnesium-dependent, alpha isoform (PPM1A), transcript variant 3	0.260352	1.11296	0.152738
SYT1	synaptotagmin I (SYT1)	0.0268977	1.11207	0.709456
ORAI3	ORAI calcium release-activated calcium modulator 3 (ORAI3)	0.627158	1.11067	1.87922
PHYH	phytanoyl-CoA 2-hydroxylase (PHYH), transcript variant 2	0.263692	1.10986	1.06739
VPS13C	vacuolar protein sorting 13 homolog C (S. cerevisiae) (VPS13C), transcript variant 1A	0.331109	1.10891	0.756771
DNM3	dynamin 3 (DNM3)	0.656293	1.10874	0.652764
AADAC	arylacetamide deacetylase (esterase) (AADAC)	0.228449	1.10748	1.49141
SPRY1	sprouty homolog 1, antagonist of FGF signaling (Drosophila) (SPRY1), transcript variant 1	0.726312	1.1053	1.58242
MFGE8	milk fat globule-EGF factor 8 protein (MFGE8)	0.05252	1.10299	1.63262
HBP1	HMG-box transcription factor 1 (HBP1)	0.545307	1.10272	0.505372
IGFBP7	insulin-like growth factor binding protein 7 (IGFBP7)	0.3215	1.1009	1.35759
LOC643977	PREDICTED: hypothetical protein LOC643977, transcript variant 1 (LOC643977)	-0.0155573	1.10059	0.8283
SNCA	synuclein, alpha (non A4 component of amyloid precursor) (SNCA), transcript variant NACP112	0.368335	1.10042	1.57459
XDH	xanthine dehydrogenase (XDH)	0.0362017	1.09808	1.29806
PAPSS2	3'-phosphoadenosine 5'-phosphosulfate synthase 2 (PAPSS2), transcript variant 1	0.250267	1.09677	1.09751
KRT4	keratin 4 (KRT4)	0.645214	1.0953	1.0379
EPB41L4A	erythrocyte membrane protein band 4.1 like 4A (EPB41L4A)	0.460583	1.09429	0.228951
WIPI1	WD repeat domain, phosphoinositide interacting 1 (WIPI1)	0.465908	1.09388	1.57315
DSP	desmoplakin (DSP), transcript variant 1	0.653594	1.09006	0.825762
GSN	gelsolin (amyloidosis, Finnish type) (GSN), transcript variant 1	0.672499	1.08839	1.69588
NOV	nephroblastoma overexpressed gene (NOV)	0.526828	1.08779	1.89765
SIRT5	sirtuin (silent mating type information regulation 2 homolog) 5 (S. cerevisiae) (SIRT5), transcript variant 1	0.0224427	1.08777	0.2678
STEAP2	six transmembrane epithelial antigen of the prostate 2 (STEAP2)	0.26028	1.08553	0.40947
ASTN2	astrotactin 2 (ASTN2), transcript variant 3	0.434485	1.08552	0.784486
SOS2	son of sevenless homolog 2 (Drosophila) (SOS2)	0.434853	1.08536	0.012278
LOXL4	lysyl oxidase-like 4 (LOXL4)	0.693081	1.08407	1.37915
HNMT	histamine N-methyltransferase (HNMT), transcript variant 1	0.437806	1.08317	1.557
TRIM5	tripartite motif-containing 5 (TRIM5), transcript variant gamma	0.242038	1.08272	0.814049
NAT1	PREDICTED: N-acetyltransferase 1 (arylamine N-acetyltransferase) (NAT1)	0.452159	1.08266	0.0899485
LOC648517	PREDICTED: similar to Aldo-keto reductase family 1 member C1 (20-alpha-hydroxysteroid dehydrogenase) (20-alpha-HSD) (Trans-1,2-dihydrobenzene-1,2-diol dehydrogenase) (High-affinity hepatic bile acid-binding protein) (HBAB) (Chlordecone reduct	-0.0395297	1.07816	-0.199513
LBA1	lupus brain antigen 1 (LBA1)	0.297089	1.07487	1.54744
KIAA0247	KIAA0247 (KIAA0247)	0.515273	1.07453	1.36977
GADD45A	growth arrest and DNA-damage-inducible, alpha (GADD45A)	0.656892	1.07449	1.55966
SMOC1	SPARC related modular calcium binding 1 (SMOC1), transcript variant 1	0.983679	1.07319	1.32693
RNF144B	ring finger protein 144B (RNF144B)	0.199704	1.07289	0.910298
ASCC3	activating signal cointegrator 1 complex subunit 3 (ASCC3), transcript variant 2	0.683713	1.07197	0.598385
LOC643401	PREDICTED: hypothetical protein LOC643401, transcript variant 2 (LOC643401)	0.87889	1.07192	0.641342
IL1B	interleukin 1, beta (IL1B)	0.47214	1.07106	1.76937
CCNG1	cyclin G1 (CCNG1), transcript variant 2	1.0072	1.07099	0.45536
DCDC5	doublecortin domain containing 5 (DCDC5)	-0.107668	1.06916	1.19605
PIK3IP1	phosphoinositide-3-kinase interacting protein 1 (PIK3IP1)	-0.390524	1.06909	2.39794
ABHD8	abhydrolase domain containing 8 (ABHD8)	0.365916	1.06847	0.740737
CLIP1	CAP-GLY domain containing linker protein 1 (CLIP1), transcript variant 1	0.860089	1.06787	0.517767
ADD3	adducin 3 (gamma) (ADD3), transcript variant 2	0.413035	1.06471	0.515815
SLC46A3	solute carrier family 46, member 3 (SLC46A3)	0.324605	1.06281	1.52907
DSG2	desmoglein 2 (DSG2)	0.163141	1.06247	0.829024
KLF9	Kruppel-like factor 9 (KLF9)	0.0615663	1.06239	0.950687
SH3BGRL	SH3 domain binding glutamic acid-rich protein like (SH3BGRL)	0.51475	1.06142	0.754397
RNASEL	ribonuclease L (2',5'-oligoisoadenylate synthetase-dependent) (RNASEL)	0.448252	1.06039	0.677228
PPAP2A	phosphatidic acid phosphatase type 2A (PPAP2A), transcript variant 2	0.413243	1.05948	0.98784
BCAS1	breast carcinoma amplified sequence 1 (BCAS1)	0.414344	1.05899	1.06448
TMEM178	transmembrane protein 178 (TMEM178)	-0.0269277	1.05833	1.26293
GBE1	glucan (1,4-alpha-), branching enzyme 1 (glycogen branching enzyme, Andersen disease, glycogen storage disease type IV) (GBE1)	0.623534	1.05792	0.951096
LOC651621	PREDICTED: similar to hydroxysteroid (17-beta) dehydrogenase 7 (LOC651621)	0.37743	1.05705	0.872431
VANGL2	vang-like 2 (van gogh, Drosophila) (VANGL2)	0.682025	1.05642	1.37793
CYP4F3	cytochrome P450, family 4, subfamily F, polypeptide 3 (CYP4F3)	0.370824	1.05518	0.557355
RARRES3	retinoic acid receptor responder (tazarotene induced) 3 (RARRES3)	0.617326	1.05482	1.54251
FLJ32679	golgin-like hypothetical protein LOC440321 (FLJ32679)	0.308265	1.05447	0.426228
RP2	retinitis pigmentosa 2 (X-linked recessive) (RP2)	0.356881	1.05271	0.692192
PLEKHH2	pleckstrin homology domain containing, family H (with MyTH4 domain) member 2 (PLEKHH2)	0.229451	1.04844	0.742845
PHEX	phosphate regulating endopeptidase homolog, X-linked (hypophosphatemia, vitamin D resistant rickets) (PHEX), transcript variant 1843529	0.455915	1.04723	1.01418
LOC400406	PREDICTED: similar to ADAM metallopeptidase with thrombospondin type 1 motif, 7 preproprotein (LOC400406)	0.714117	1.04448	1.54803
SESTD1	SEC14 and spectrin domains 1 (SESTD1)	0.333362	1.0441	0.605022
MAL2	mal, T-cell differentiation protein 2 (MAL2)	0.530426	1.04263	0.630603
C1orf57	chromosome 1 open reading frame 57 (C1orf57)	1.03959	1.03846	0.797742
RHOQ	ras homolog gene family, member Q (RHOQ)	0.341	1.03727	0.962797
HPS3	Hermansky-Pudlak syndrome 3 (HPS3)	0.484799	1.03654	0.340424
TMEM106B	transmembrane protein 106B (TMEM106B)	0.481337	1.03629	0.80602
LOC643431	PREDICTED: similar to Keratin, type II cytoskeletal 8 (Cytokeratin-8) (CK-8) (Keraton-8) (K8) (LOC643431)	-1.51868	1.03562	-0.0280082
AKR1C4	"aldo-keto reductase family 1, member C4 (chlordecone reductase; 3-alpha hydroxysteroid dehydrogenase, type I; dihydrodiol dehydrogenase 4) (AKR1C4)"	0.701741	1.03473	0.888734
KLHDC9	kelch domain containing 9 (KLHDC9), transcript variant 2	0.793525	1.03415	0.953926
REPS2	RALBP1 associated Eps domain containing 2 (REPS2), transcript variant 2	0.500566	1.03193	1.06053
SORBS2	sorbin and SH3 domain containing 2 (SORBS2), transcript variant 1	0.632369	1.03191	1.53512
GOLSYN	Golgi-localized protein (GOLSYN), transcript variant 7	0.501309	1.0319	0.597202
GPR115	G protein-coupled receptor 115 (GPR115)	-0.157058	1.02778	1.35435
HTR2B	5-hydroxytryptamine (serotonin) receptor 2B (HTR2B)	0.158767	1.02477	0.910505
CLIP4	CAP-GLY domain containing linker protein family, member 4 (CLIP4)	0.14198	1.02239	0.725665
PELI2	pellino homolog 2 (Drosophila) (PELI2)	0.159227	1.02231	0.844292
DHDH	dihydrodiol dehydrogenase (dimeric) (DHDH)	0.257654	1.02137	1.54323
SPATA7	spermatogenesis associated 7 (SPATA7), transcript variant 2	0.378232	1.01704	1.05937
CD82	CD82 molecule (CD82), transcript variant 1	0.404396	1.01593	2.18421
CASK	calcium/calmodulin-dependent serine protein kinase (MAGUK family) (CASK)	0.512691	1.01424	0.820558
CD46	CD46 molecule, complement regulatory protein (CD46), transcript variant m	0.444428	1.01332	0.706463
DCDC2	doublecortin domain containing 2 (DCDC2)	0.293911	1.01196	0.661524
UBE2H	ubiquitin-conjugating enzyme E2H (UBC8 homolog, yeast) (UBE2H), transcript variant 1	-0.0728447	1.01183	0.658697
GATS	opposite strand transcription unit to STAG3 (GATS)	0.505173	1.01057	0.791955
CYP4F11	cytochrome P450, family 4, subfamily F, polypeptide 11 (CYP4F11)	0.298211	1.00854	0.890309
LIMA1	LIM domain and actin binding 1 (LIMA1)	0.309357	1.00849	1.49133
PANK1	pantothenate kinase 1 (PANK1), transcript variant alpha	0.6891	1.0074	0.642095
RCAN1	regulator of calcineurin 1 (RCAN1), transcript variant 3	-0.144289	1.00608	0.384121
PSG9	pregnancy specific beta-1-glycoprotein 9 (PSG9)	0.390185	1.00476	1.14236
ADORA2B	adenosine A2b receptor (ADORA2B)	0.610187	1.00347	0.876673
PDZK1	PREDICTED: PDZ domain containing 1 (PDZK1)	0.520701	1.00179	0.781602
ANKRD29	ankyrin repeat domain 29 (ANKRD29)	0.367434	0.998542	1.69162
LPXN	leupaxin (LPXN)	-0.0467527	0.996207	1.44946
SLC14A1	solute carrier family 14 (urea transporter), member 1 (Kidd blood group) (SLC14A1)	0.282501	0.995411	1.44006
GBP2	guanylate binding protein 2, interferon-inducible (GBP2)	-0.246902	0.994936	1.37834
PARP9	poly (ADP-ribose) polymerase family, member 9 (PARP9)	0.470374	0.991099	1.09574
CMBL	carboxymethylenebutenolidase homolog (Pseudomonas) (CMBL)	0.860868	0.988783	1.09864
ITM2B	integral membrane protein 2B (ITM2B)	0.36319	0.988627	1.06689
NPAL3	NIPA-like domain containing 3 (NPAL3)	0.395437	0.987569	1.63095
YPEL3	yippee-like 3 (Drosophila) (YPEL3), transcript variant 1	0.841635	0.986129	1.6598
TSPAN8	tetraspanin 8 (TSPAN8)	0.448912	0.981751	1.47677
GREB1	growth regulation by estrogen in breast cancer 1 (GREB1), transcript variant c	0.184712	0.981004	1.44929
RFTN1	raftlin, lipid raft linker 1 (RFTN1)	0.178301	0.980387	1.10549
ALDH3A1	aldehyde dehydrogenase 3 family, memberA1 (ALDH3A1)	0.377907	0.974353	1.05702
CXCR7	chemokine (C-X-C motif) receptor 7 (CXCR7)	-0.258292	0.968763	1.3173
C3orf52	chromosome 3 open reading frame 52 (C3orf52)	0.108031	0.968742	1.13406
INSIG1	insulin induced gene 1 (INSIG1), transcript variant 2	0.240133	0.966557	1.17631
SNAP91	synaptosomal-associated protein, 91kDa homolog (mouse) (SNAP91)	-0.246998	0.95824	1.72037
ADHFE1	alcohol dehydrogenase, iron containing, 1 (ADHFE1), nuclear gene encoding mitochondrial protein	0.297046	0.946342	1.89236
LOC646332	PREDICTED: similar to Ankyrin repeat domain protein 18A (LOC646332)	0.526973	0.937699	1.07277
LPAR5	lysophosphatidic acid receptor 5 (LPAR5)	0.0706657	0.934078	1.39387
NUPR1	nuclear protein, transcriptional regulator, 1 (NUPR1), transcript variant 1	0.0291003	0.922514	1.12117
CSF2RA	colony stimulating factor 2 receptor, alpha, low-affinity (granulocyte-macrophage) (CSF2RA), transcript variant 6	0.001987	0.915288	1.07486
CP	ceruloplasmin (ferroxidase) (CP)	0.29634	0.914619	1.93073
MCOLN3	mucolipin 3 (MCOLN3)	0.161335	0.904688	1.20681
DKK3	dickkopf homolog 3 (Xenopus laevis) (DKK3), transcript variant 2	0.147273	0.902731	1.27255
GALNT5	UDP-N-acetyl-alpha-D-galactosamine:polypeptide N-acetylgalactosaminyltransferase 5 (GalNAc-T5) (GALNT5)	0.685376	0.898233	1.55301
PHLDA3	pleckstrin homology-like domain, family A, member 3 (PHLDA3)	0.79949	0.896769	1.33737
LOC643382	PREDICTED: hypothetical LOC643382 (LOC643382)	0.590082	0.896238	1.12748
GABARAPL1	GABA(A) receptor-associated protein like 1 (GABARAPL1)	0.302832	0.894885	1.49273
MEG3	maternally expressed 3 (non-protein coding) (MEG3), transcript variant 1, non-coding RNA. XR_001346-XR_001372	-0.179669	0.892914	1.78753
C5orf41	chromosome 5 open reading frame 41 (C5orf41)	0.349371	0.891153	1.43967
PTPRU	protein tyrosine phosphatase, receptor type, U (PTPRU), transcript variant 3	0.573345	0.886079	1.07815
MXD4	MAX dimerization protein 4 (MXD4)	0.27409	0.882757	1.17
UBE2L6	ubiquitin-conjugating enzyme E2L 6 (UBE2L6), transcript variant 2	-0.072836	0.880342	1.336
PPME1	protein phosphatase methylesterase 1 (PPME1)	1.11253	0.878504	1.03534
IFFO1	intermediate filament family orphan 1 (IFFO1), transcript variant 2	0.155234	0.874536	1.7365
GCOM1	GRINL1A combined protein (Gcom1), transcript variant 7	-0.049625	0.871647	1.04369
ALOX5AP	arachidonate 5-lipoxygenase-activating protein (ALOX5AP)	0.246397	0.862746	1.9687
SEMA3B	sema domain, immunoglobulin domain (Ig), short basic domain, secreted, (semaphorin) 3B (SEMA3B), transcript variant 2	-0.108662	0.858215	1.35057
KIAA1539	KIAA1539 (KIAA1539)	0.16361	0.857575	1.2358
ZSCAN18	zinc finger and SCAN domain containing 18 (ZSCAN18)	0.249299	0.854879	1.07114
NDRG4	NDRG family member 4 (NDRG4)	0.171227	0.854322	1.20872
C14orf147	chromosome 14 open reading frame 147 (C14orf147)	0.144128	0.853712	1.1909
GPNMB	glycoprotein (transmembrane) nmb (GPNMB), transcript variant 2	0.165644	0.852141	2.54293
WISP2	WNT1 inducible signaling pathway protein 2 (WISP2)	0.214131	0.850803	1.4159
NMNAT2	nicotinamide nucleotide adenylyltransferase 2 (NMNAT2), transcript variant 2	0.261732	0.850666	1.15679
ARID5B	AT rich interactive domain 5B (MRF1-like) (ARID5B)	0.15656	0.85009	1.21061
RPS29	ribosomal protein S29 (RPS29), transcript variant 1	0.473387	0.849731	1.04251
SMPDL3B	sphingomyelin phosphodiesterase, acid-like 3B (SMPDL3B), transcript variant 2	0.165175	0.847839	1.31394
HHAT	hedgehog acyltransferase (HHAT)	0.323542	0.841578	1.32419
SRPX	sushi-repeat-containing protein, X-linked (SRPX)	0.41858	0.841002	1.57541
NADSYN1	NAD synthetase 1 (NADSYN1)	0.451687	0.838305	1.12858
SYK	spleen tyrosine kinase (SYK)	0.413996	0.832332	1.57045
RETSAT	retinol saturase (all-trans-retinol 13,14-reductase) (RETSAT)	-0.002479	0.831939	1.42727
FUCA1	fucosidase, alpha-L- 1, tissue (FUCA1)	0.37351	0.830176	1.07766
PI4K2A	phosphatidylinositol 4-kinase type 2 alpha (PI4K2A)	0.30629	0.83005	1.20584
HGD	homogentisate 1,2-dioxygenase (homogentisate oxidase) (HGD)	-0.0887633	0.827099	1.47958
SYT17	synaptotagmin XVII (SYT17)	0.459517	0.827017	1.05714
KIAA0513	KIAA0513 (KIAA0513)	0.289101	0.824469	1.20714
SULT1A4	sulfotransferase family, cytosolic, 1A, phenol-preferring, member 4 (SULT1A4), transcript variant 3	-0.339319	0.823697	1.02826
LOC728811	PREDICTED: similar to UDP glycosyltransferase 2 family, polypeptide B17 (LOC728811)	0.516417	0.823121	1.05658
SULT1A2	sulfotransferase family, cytosolic, 1A, phenol-preferring, member 2 (SULT1A2), transcript variant 2	-0.061573	0.822651	1.14155
SERPINE1	serpin peptidase inhibitor, clade E (nexin, plasminogen activator inhibitor type 1), member 1 (SERPINE1)	-0.732117	0.81941	1.65283
FAM63A	family with sequence similarity 63, member A (FAM63A), transcript variant 1	0.560438	0.813446	1.88845
DEFB1	defensin, beta 1 (DEFB1)	0.71464	0.811894	1.81395
VTN	vitronectin (VTN)	0.229126	0.811512	1.78982
CES1	PREDICTED: carboxylesterase 1 (monocyte/macrophage serine esterase 1), transcript variant 5 (CES1)	0.08403	0.809403	1.17249
PSG5	pregnancy specific beta-1-glycoprotein 5 (PSG5)	0.220382	0.808158	1.1372
TCEA3	transcription elongation factor A (SII), 3 (TCEA3)	0.519694	0.805543	1.21069
GRIN3B	glutamate receptor, ionotropic, N-methyl-D-aspartate 3B (GRIN3B)	0.486541	0.803399	1.2402
TMPRSS7	PREDICTED: transmembrane protease, serine 7, transcript variant 3 (TMPRSS7)	0.585752	0.799873	1.08747
FBXW7	F-box and WD repeat domain containing 7 (FBXW7), transcript variant 2	0.545723	0.799206	1.03429
D4S234E	DNA segment on chromosome 4 (unique) 234 expressed sequence (D4S234E), transcript variant 2	0.432126	0.795283	1.61245
NRBP2	nuclear receptor binding protein 2 (NRBP2)	0.287982	0.794422	1.00951
PXDN	peroxidasin homolog (Drosophila) (PXDN) XM_935183 XM_935184 XM_936786 XM_942966 XM_942982 XM_942986 XM_942994 XM_943000	0.268372	0.791252	1.25789
ARHGDIB	Rho GDP dissociation inhibitor (GDI) beta (ARHGDIB)	-0.081872	0.787279	2.08029
DUSP5	dual specificity phosphatase 5 (DUSP5)	0.457302	0.785411	1.18226
PAPPA	pregnancy-associated plasma protein A, pappalysin 1 (PAPPA)	0.101201	0.783809	1.09449
OPTN	optineurin (OPTN), transcript variant 4	0.0817383	0.782707	1.56503
PKD1L2	polycystic kidney disease 1-like 2 (PKD1L2), transcript variant 1	0.0803533	0.781655	1.90471
SERPINE2	serpin peptidase inhibitor, clade E (nexin, plasminogen activator inhibitor type 1), member 2 (SERPINE2)	0.200483	0.781057	1.03381
DHRS1	dehydrogenase/reductase (SDR family) member 1 (DHRS1)	-0.013675	0.774518	1.00188
PBLD	phenazine biosynthesis-like protein domain containing (PBLD), transcript variant 2	0.066709	0.772785	1.10045
CPA4	carboxypeptidase A4 (CPA4)	0.509344	0.765751	1.37715
TP53AP1	TP53 activated protein 1 (TP53AP1)	0.744129	0.764881	1.28766
C4BPA	complement component 4 binding protein, alpha (C4BPA)	0.211113	0.762554	1.88462
FCGBP	Fc fragment of IgG binding protein (FCGBP)	-0.454929	0.761137	1.12444
UST	uronyl-2-sulfotransferase (UST)	0.212549	0.760403	1.16647
SYNGR3	synaptogyrin 3 (SYNGR3)	0.49455	0.749667	1.36997
SH3BGRL2	SH3 domain binding glutamic acid-rich protein like 2 (SH3BGRL2)	0.428733	0.743223	1.31915
MARCH3	membrane-associated ring finger (C3HC4) 3 (MARCH3)	-0.174058	0.740197	1.60628
SERPINB7	serpin peptidase inhibitor, clade B (ovalbumin), member 7 (SERPINB7), transcript variant 1	0.38204	0.738365	1.25631
CFB	complement factor B (CFB)	-0.0224587	0.73644	2.05343
C9orf127	chromosome 9 open reading frame 127 (C9orf127)	0.543759	0.735304	1.06098
BMP1	bone morphogenetic protein 1 (BMP1), transcript variant BMP1-3	0.180993	0.733578	1.12914
CTSS	cathepsin S (CTSS)	0.217607	0.733537	1.50068
UGT2B17	UDP glucuronosyltransferase 2 family, polypeptide B17 (UGT2B17)	0.54483	0.733396	1.23322
SPINK1	serine peptidase inhibitor, Kazal type 1 (SPINK1)	0.596778	0.733018	2.68296
C14orf78	PREDICTED: chromosome 14 open reading frame 78 (C14orf78)	-0.0931367	0.730027	1.05396
PLCL2	phospholipase C-like 2 (PLCL2)	0.46512	0.72964	1.05542
MUC13	mucin 13, cell surface associated (MUC13)	0.399505	0.729423	1.16461
PDZK1IP1	PDZK1 interacting protein 1 (PDZK1IP1)	0.203092	0.725987	1.52112
GDPD5	glycerophosphodiester phosphodiesterase domain containing 5 (GDPD5)	0.44238	0.722913	1.0834
HMGCL	3-hydroxymethyl-3-methylglutaryl-Coenzyme A lyase (HMGCL), nuclear gene encoding mitochondrial protein, transcript variant 1	0.331751	0.721359	1.23162
MFI2	antigen p97 (melanoma associated) identified by monoclonal antibodies 133.2 and 96.5 (MFI2), transcript variant 2	0.00161333	0.720606	1.10281
TIMP2	PREDICTED: TIMP metallopeptidase inhibitor 2 (TIMP2)	0.180397	0.719903	1.19051
LAMA3	laminin, alpha 3 (LAMA3), transcript variant 1	0.558973	0.718387	1.57085
PFKFB2	6-phosphofructo-2-kinase/fructose-2,6-biphosphatase 2 (PFKFB2), transcript variant 1	0.323702	0.716128	1.11543
HAPLN3	hyaluronan and proteoglycan link protein 3 (HAPLN3)	0.137853	0.714991	1.55068
GPR137B	G protein-coupled receptor 137B (GPR137B)	0.192791	0.709746	1.455
ABCA8	ATP-binding cassette, sub-family A (ABC1), member 8 (ABCA8)	0.013395	0.706943	1.20678
DNAJB9	DnaJ (Hsp40) homolog, subfamily B, member 9 (DNAJB9)	0.023091	0.705774	1.1021
DDIT4L	DNA-damage-inducible transcript 4-like (DDIT4L)	-0.113401	0.704729	1.25029
TMEM150A	transmembrane protein 150A (TMEM150A), transcript variant 1	-0.135477	0.697469	1.02609
MSLN	mesothelin (MSLN), transcript variant 2	0.22174	0.686979	1.04994
SH3PXD2A	SH3 and PX domains 2A (SH3PXD2A)	-0.465815	0.668775	1.21608
NKAIN4	Na+/K+ transporting ATPase interacting 4 (NKAIN4)	0.157933	0.666686	1.58934
P8	p8 protein (candidate of metastasis 1) (P8)	0.124704	0.661667	1.23882
RALGDS	ral guanine nucleotide dissociation stimulator (RALGDS), transcript variant 1	0.157316	0.661407	1.05164
TRAK1	trafficking protein, kinesin binding 1 (TRAK1)	0.140662	0.659077	1.06272
TNFRSF10B	tumor necrosis factor receptor superfamily, member 10b (TNFRSF10B), transcript variant 1	0.385787	0.65137	1.02001
MARCH2	membrane-associated ring finger (C3HC4) 2 (MARCH2), transcript variant 2	-0.307656	0.65011	1.20051
PADI3	peptidyl arginine deiminase, type III (PADI3)	0.504208	0.645324	1.83993
RAB7L1	RAB7, member RAS oncogene family-like 1 (RAB7L1)	0.161232	0.643969	1.36092
LY96	lymphocyte antigen 96 (LY96)	0.300426	0.641398	2.18415
FAM134B	family with sequence similarity 134, member B (FAM134B), transcript variant 1	0.600093	0.627607	1.04413
KLRC2	killer cell lectin-like receptor subfamily C, member 2 (KLRC2)	0.189926	0.622713	1.57939
UGP2	UDP-glucose pyrophosphorylase 2 (UGP2), transcript variant 1	-0.152857	0.620274	1.25788
GLRX	glutaredoxin (thioltransferase) (GLRX)	0.109349	0.618945	1.19915
HEG1	HEG homolog 1 (zebrafish) (HEG1)	0.219176	0.617306	1.03767
GPR98	G protein-coupled receptor 98 (GPR98), transcript variant 1	-0.0177637	0.614277	1.08035
IL7R	interleukin 7 receptor (IL7R)	0.04674	0.613845	1.04205
LUM	lumican (LUM)	-0.0874977	0.613814	1.09544
KCNK6	potassium channel, subfamily K, member 6 (KCNK6)	0.36626	0.611208	1.25909
ATP6V0A4	ATPase, H+ transporting, lysosomal V0 subunit a4 (ATP6V0A4), transcript variant 2	0.0125923	0.606339	1.36965
CCL26	chemokine (C-C motif) ligand 26 (CCL26)	0.698184	0.598446	1.24598
MYPN	myopalladin (MYPN)	0.260172	0.593217	1.17051
F2RL2	coagulation factor II (thrombin) receptor-like 2 (F2RL2)	-0.041649	0.592555	1.11371
TMEM26	transmembrane protein 26 (TMEM26)	-0.0710657	0.590108	1.3221
GSTM2	glutathione S-transferase M2 (muscle) (GSTM2)	0.141475	0.589323	1.0412
FIBCD1	fibrinogen C domain containing 1 (FIBCD1)	0.013509	0.589159	1.32044
SHBG	sex hormone-binding globulin (SHBG)	-0.063393	0.581633	1.04375
ASS1	argininosuccinate synthetase 1 (ASS1), transcript variant 1	-0.0950333	0.579644	1.33186
BEXL1	PREDICTED: brain expressed X-linked-like 1 (BEXL1)	0.754634	0.577581	1.46608
MOXD1	monooxygenase, DBH-like 1 (MOXD1), transcript variant 2	0.181712	0.575483	1.01219
CLCNKA	chloride channel Ka (CLCNKA), transcript variant 1	0.580122	0.57012	1.16493
GOLT1A	golgi transport 1 homolog A (S. cerevisiae) (GOLT1A)	-0.0293247	0.564623	1.60344
TTYH3	tweety homolog 3 (Drosophila) (TTYH3)	0.714986	0.563646	1.13297
GRN	granulin (GRN)	-0.155473	0.54811	1.12869
CIDEC	cell death-inducing DFFA-like effector c (CIDEC)	-0.517589	0.547524	1.2072
SEPT4	septin 4 (SEPT4), transcript variant 1	0.17173	0.545323	1.32313
NEU1	sialidase 1 (lysosomal sialidase) (NEU1)	0.200817	0.540684	1.37459
LOC730994	PREDICTED: similar to NACHT, leucine rich repeat and PYD (pyrin domain) containing 1, transcript variant 1 (LOC730994)	0.062513	0.536243	1.43113
ATP6V1H	ATPase, H+ transporting, lysosomal 50/57kDa, V1 subunit H (ATP6V1H), transcript variant 3	-0.178277	0.531153	1.15423
PROS1	protein S (alpha) (PROS1)	-0.0924207	0.529068	1.09578
ALS2CL	ALS2 C-terminal like (ALS2CL), transcript variant 3	0.517966	0.523078	1.52558
TSC22D3	TSC22 domain family, member 3 (TSC22D3), transcript variant 2	-0.270926	0.520023	1.0234
PNPLA7	patatin-like phospholipase domain containing 7 (PNPLA7)	-0.185056	0.518689	1.11557
C10orf33	chromosome 10 open reading frame 33 (C10orf33)	0.577273	0.516441	1.13053
PIGF	phosphatidylinositol glycan anchor biosynthesis, class F (PIGF), transcript variant 2	0.889696	0.509407	1.15213
LOC645367	PREDICTED: similar to Gamma-glutamyltranspeptidase 1 precursor (Gamma-glutamyltransferase 1) (CD224 antigen), transcript variant 3 (LOC645367)	-0.119835	0.508025	1.18882
TIMP4	TIMP metallopeptidase inhibitor 4 (TIMP4)	-0.169032	0.506465	1.19027
PSAP	prosaposin (PSAP), transcript variant 2	-0.0179567	0.50296	1.04215
GBP1	guanylate binding protein 1, interferon-inducible, 67kDa (GBP1)	-0.103769	0.495648	1.45046
LOC650683	PREDICTED: hypothetical LOC650683 (LOC650683)	0.492081	0.494303	1.1833
CRISPLD2	cysteine-rich secretory protein LCCL domain containing 2 (CRISPLD2)	-0.140486	0.493646	1.78523
CSDC2	cold shock domain containing C2, RNA binding (CSDC2)	-0.170279	0.488004	1.05554
FCGRT	Fc fragment of IgG, receptor, transporter, alpha (FCGRT), transcript variant 1	0.17387	0.485089	1.04842
C15orf59	chromosome 15 open reading frame 59 (C15orf59)	0.196424	0.483516	1.11699
SLC29A3	solute carrier family 29 (nucleoside transporters), member 3 (SLC29A3)	0.471242	0.477116	1.0125
FLJ20489	hypothetical protein FLJ20489 (FLJ20489)	0.408259	0.474539	1.19703
IFI44	interferon-induced protein 44 (IFI44)	-0.413702	0.473945	1.27858
VAMP8	vesicle-associated membrane protein 8 (endobrevin) (VAMP8)	0.223725	0.470424	1.33738
PFN4	profilin family, member 4 (PFN4)	0.119599	0.470164	1.03894
IGFL3	IGF-like family member 3 (IGFL3)	0.238324	0.466642	1.0012
TNFAIP8L3	tumor necrosis factor, alpha-induced protein 8-like 3 (TNFAIP8L3)	-0.0160553	0.45642	1.23154
APOL2	apolipoprotein L, 2 (APOL2), transcript variant alpha	0.181377	0.453574	1.16753
CLIP3	CAP-GLY domain containing linker protein 3 (CLIP3)	-0.042183	0.452206	1.30217
TBC1D2B	TBC1 domain family, member 2B (TBC1D2B)	-0.0230873	0.440943	1.00407
CD68	CD68 molecule (CD68), transcript variant 1	0.330557	0.438547	1.72768
VSTM2L	V-set and transmembrane domain containing 2 like (VSTM2L)	0.408213	0.43598	1.83124
PARM1	prostate androgen-regulated mucin-like protein 1 (PARM1)	-0.00214933	0.433361	1.11093
EVI2B	ecotropic viral integration site 2B (EVI2B)	0.322364	0.42655	1.25527
FAM83H	family with sequence similarity 83, member H (FAM83H)	0.580443	0.423	1.12843
PFKFB4	6-phosphofructo-2-kinase/fructose-2,6-biphosphatase 4 (PFKFB4)	-0.242219	0.421546	1.06712
ACSS2	acyl-CoA synthetase short-chain family member 2 (ACSS2), transcript variant 2	0.113888	0.415917	1.12615
CORO6	coronin 6 (CORO6)	0.122605	0.415506	1.3212
PLIN2	perilipin 2 (PLIN2)	-0.0167	0.414713	1.05222
SNAI2	snail homolog 2 (Drosophila) (SNAI2)	-0.0239317	0.409127	1.07307
MYO7A	myosin VIIA (MYO7A)	0.351782	0.406696	1.08903
CLTB	clathrin, light chain (Lcb) (CLTB), transcript variant 2	0.462999	0.406603	1.02744
NPEPL1	aminopeptidase-like 1 (NPEPL1)	0.00113367	0.401365	1.0153
KRT15	keratin 15 (KRT15)	0.221511	0.401163	1.02068
KIF23	kinesin family member 23 (KIF23), transcript variant 2	0.491902	0.399025	-1.22052
DKFZp451A211	DKFZp451A211 protein (DKFZp451A211)	0.415248	0.398664	1.08576
CKB	creatine kinase, brain (CKB)	0.734108	0.389884	1.01039
CDA	cytidine deaminase (CDA)	0.0395597	0.389552	1.1706
LOC399942	PREDICTED: similar to Tubulin alpha-2 chain (Alpha-tubulin 2), transcript variant 5 (LOC399942)	-0.664845	0.389017	-1.12389
C15orf48	chromosome 15 open reading frame 48 (C15orf48), transcript variant 2	-0.538431	0.384002	1.18434
MAP1LC3A	microtubule-associated protein 1 light chain 3 alpha (MAP1LC3A), transcript variant 2	0.211438	0.383745	1.09812
NIPAL4	NIPA-like domain containing 4 (NIPAL4)	-0.538861	0.383651	1.69916
ITGAX	integrin, alpha X (complement component 3 receptor 4 subunit) (ITGAX)	0.239109	0.3767	2.36425
KLRC3	killer cell lectin-like receptor subfamily C, member 3 (KLRC3), transcript variant 2	0.01696	0.375095	1.99202
STAT2	signal transducer and activator of transcription 2, 113kDa (STAT2)	-0.0455697	0.368943	1.10097
HSD17B6	hydroxysteroid (17-beta) dehydrogenase 6 homolog (mouse) (HSD17B6)	-0.436063	0.36761	1.50243
CES4	carboxylesterase 4-like (CES4)	-0.441834	0.367349	1.12008
PLA2G10	phospholipase A2, group X (PLA2G10)	0.123829	0.366031	1.54864
ECM1	extracellular matrix protein 1 (ECM1), transcript variant 1	0.265579	0.364492	1.23885
MXD1	MAX dimerization protein 1 (MXD1)	-0.107998	0.362464	1.27877
STRA6	stimulated by retinoic acid gene 6 homolog (mouse) (STRA6)	0.086503	0.356306	1.08458
UCN2	urocortin 2 (UCN2)	0.132172	0.356061	1.19628
BEX2	brain expressed X-linked 2 (BEX2)	0.554251	0.353001	1.55735
KRT34	keratin 34 (KRT34)	0.0673807	0.349285	1.30315
TAPBPL	TAP binding protein-like (TAPBPL)	-0.130223	0.34596	1.05401
RHOD	ras homolog gene family, member D (RHOD)	0.239335	0.34164	1.05688
RBP1	retinol binding protein 1, cellular (RBP1)	0.158697	0.338937	1.16542
FLJ35220	hypothetical protein FLJ35220 (FLJ35220)	0.187952	0.338658	1.068
IFI6	interferon, alpha-inducible protein 6 (IFI6), transcript variant 3	0.331583	0.336939	1.0726
BAIAP2	BAI1-associated protein 2 (BAIAP2), transcript variant 1	-0.498748	0.329493	1.22079
MICALL1	MICAL-like 1 (MICALL1)	0.509186	0.321003	1.02251
IDUA	iduronidase, alpha-L- (IDUA)	0.349361	0.320596	1.54538
COL17A1	collagen, type XVII, alpha 1 (COL17A1)	-0.257977	0.316274	1.3146
CBLN3	cerebellin 3 precursor (CBLN3)	-0.163166	0.31555	1.03179
APOE	apolipoprotein E (APOE)	0.118289	0.313451	2.09987
RRAD	Ras-related associated with diabetes (RRAD)	-0.48027	0.305329	1.39758
MDK	midkine (neurite growth-promoting factor 2) (MDK), transcript variant 1	0.379741	0.304082	1.31649
TMEM140	transmembrane protein 140 (TMEM140)	0.158765	0.2974	2.04056
LOC643224	PREDICTED: similar to tubulin, beta 8, transcript variant 3 (LOC643224)	-0.639037	0.283722	-1.01831
MYL5	myosin, light chain 5, regulatory (MYL5)	0.0109713	0.279258	1.46156
LAMB3	laminin, beta 3 (LAMB3), transcript variant 1	-0.535822	0.27379	1.05355
MSH2	mutS homolog 2, colon cancer, nonpolyposis type 1 (E. coli) (MSH2)	0.322832	0.262862	-1.00839
CHST3	carbohydrate (chondroitin 6) sulfotransferase 3 (CHST3)	-0.145827	0.258838	1.12204
PLAU	plasminogen activator, urokinase (PLAU)	-0.0889367	0.257953	1.2729
TFG	TRK-fused gene (TFG), transcript variant 2	-0.798062	0.254234	-0.0557435
C10orf11	chromosome 10 open reading frame 11 (C10orf11)	-0.284115	0.246768	1.22452
STC1	stanniocalcin 1 (STC1)	-0.619873	0.240105	1.59538
HLA-B	major histocompatibility complex, class I, B (HLA-B)	0.25988	0.239717	1.00203
CALCOCO1	calcium binding and coiled-coil domain 1 (CALCOCO1)	0.538527	0.237465	1.34067
MX1	myxovirus (influenza virus) resistance 1, interferon-inducible protein p78 (mouse) (MX1)	0.243348	0.234442	1.25115
ProSAPiP1	ProSAPiP1 protein (ProSAPiP1)	0.439517	0.23425	1.171
PAQR6	progestin and adipoQ receptor family member VI (PAQR6), transcript variant 1	0.239319	0.231128	1.31141
LOC648189	PREDICTED: similar to TBC1 domain family, member 2B (LOC648189)	-1.01693	0.228448	0.169364
DYSF	dysferlin, limb girdle muscular dystrophy 2B (autosomal recessive) (DYSF)	-0.196766	0.227952	1.48948
TPP1	tripeptidyl peptidase I (TPP1)	0.168286	0.217151	1.12335
C7orf41	chromosome 7 open reading frame 41 (C7orf41)	0.405259	0.212932	1.20753
SLC22A18	solute carrier family 22 (organic cation transporter), member 18 (SLC22A18), transcript variant 1	-0.097663	0.20226	1.3686
ITGA11	integrin, alpha 11 (ITGA11), transcript variant 2	-0.0516103	0.193615	1.13348
CD79A	CD79a molecule, immunoglobulin-associated alpha (CD79A), transcript variant 1	0.010178	0.184491	1.70576
SLPI	secretory leukocyte peptidase inhibitor (SLPI)	0.0898847	0.17854	1.53061
SSR3	signal sequence receptor, gamma (translocon-associated protein gamma) (SSR3)	-0.21904	0.177989	-1.15302
NEK2	NIMA (never in mitosis gene a)-related kinase 2 (NEK2)	0.90107	0.161383	-1.03701
CLN8	ceroid-lipofuscinosis, neuronal 8 (epilepsy, progressive with mental retardation) (CLN8)	0.0944237	0.146972	1.10189
PBXIP1	pre-B-cell leukemia homeobox interacting protein 1 (PBXIP1)	0.250699	0.136623	1.27017
HHLA3	HERV-H LTR-associating 3 (HHLA3), transcript variant 2	0.561097	0.128661	1.11745
TTR	transthyretin (prealbumin, amyloidosis type I) (TTR)	0.252542	0.127301	1.03437
WNT7B	wingless-type MMTV integration site family, member 7B (WNT7B)	-1.33311	0.100982	-1.01383
SEZ6L2	seizure related 6 homolog (mouse)-like 2 (SEZ6L2), transcript variant 2	0.119952	0.0981667	1.01816
ANXA10	annexin A10 (ANXA10)	-0.303949	0.0951653	1.17439
TSPAN7	tetraspanin 7 (TSPAN7)	0.1052	0.062185	1.2312
MICAL1	microtubule associated monoxygenase, calponin and LIM domain containing 1 (MICAL1)	0.196164	0.0473793	1.06712
SAMD5	sterile alpha motif domain containing 5 (SAMD5)	-0.107391	0.0365197	1.2264
PYCARD	PYD and CARD domain containing (PYCARD), transcript variant 1	0.0565933	0.0270423	1.01148
IGFBP1	insulin-like growth factor binding protein 1 (IGFBP1)	-0.0409193	0.018834	1.17044
ZWILCH	Zwilch, kinetochore associated, homolog (Drosophila) (ZWILCH), transcript variant 1	0.205099	0.0156973	-1.25739
UNG	uracil-DNA glycosylase (UNG), transcript variant 2	-0.5494	0.0148647	-1.27173
M160	scavenger receptor cysteine-rich type 1 protein M160 (M160)	0.0910087	0.0120633	1.15184
DTL	denticleless homolog (Drosophila) (DTL)	-0.194429	0.00950033	-1.02163
WHSC1	Wolf-Hirschhorn syndrome candidate 1 (WHSC1), transcript variant 8	0.168083	0.00164733	-1.04827
EZH2	enhancer of zeste homolog 2 (Drosophila) (EZH2), transcript variant 2	-0.129984	-0.002498	-1.10761
GNB4	guanine nucleotide binding protein (G protein), beta polypeptide 4 (GNB4)	-0.061815	-0.0209343	-1.34976
DEPDC1	DEP domain containing 1 (DEPDC1)	0.918959	-0.026377	-1.09981
ATAD2	ATPase family, AAA domain containing 2 (ATAD2)	-0.28074	-0.0334657	-1.15574
NUP43	nucleoporin 43kDa (NUP43), transcript variant 1	-0.531158	-0.04373	-1.16267
TTK	TTK protein kinase (TTK)	0.419119	-0.044038	-1.02184
LOC285216	PREDICTED: hypothetical protein LOC285216 (LOC285216)	-0.162357	-0.0717803	-1.0724
C12orf48	chromosome 12 open reading frame 48 (C12orf48)	0.450143	-0.0861927	-1.25546
TNFRSF25	tumor necrosis factor receptor superfamily, member 25 (TNFRSF25), transcript variant 10	-0.418397	-0.0914997	1.18115
DHFR	dihydrofolate reductase (DHFR)	-0.601561	-0.091908	-1.91131
SPAG5	sperm associated antigen 5 (SPAG5)	0.637058	-0.0941787	-1.04685
PBK	PDZ binding kinase (PBK)	0.240833	-0.0948033	-1.15556
ISG15	ISG15 ubiquitin-like modifier (ISG15)	0.145562	-0.110437	1.16927
BRI3BP	PREDICTED: BRI3 binding protein (BRI3BP)	-0.442677	-0.118536	-1.10271
BRI3	brain protein I3 (BRI3)	0.05444	-0.12716	1.1012
WDHD1	WD repeat and HMG-box DNA binding protein 1 (WDHD1), transcript variant 2	0.144124	-0.153067	-1.06266
NUF2	NUF2, NDC80 kinetochore complex component, homolog (S. cerevisiae) (NUF2), transcript variant 2	0.735788	-0.156019	-1.12828
CENPL	centromere protein L (CENPL)	-0.277251	-0.162945	-1.05109
LOC653874	PREDICTED: similar to Dihydrofolate reductase, transcript variant 1 (LOC653874)	-0.32205	-0.163155	-1.22581
CGB1	chorionic gonadotropin, beta polypeptide 1 (CGB1)	-0.536811	-0.163967	1.47146
HNRNPA1	heterogeneous nuclear ribonucleoprotein A1 (HNRNPA1), transcript variant 2	-0.26555	-0.171222	-1.08132
UBE2E1	ubiquitin-conjugating enzyme E2E 1 (UBC4/5 homolog, yeast) (UBE2E1), transcript variant 2	-1.2461	-0.176087	-0.130663
CDCA7L	cell division cycle associated 7-like (CDCA7L)	-0.451125	-0.179687	-1.08956
C15orf23	chromosome 15 open reading frame 23 (C15orf23)	0.318294	-0.186855	-0.978498
CHEK1	CHK1 checkpoint homolog (S. pombe) (CHEK1)	-0.144948	-0.188981	-1.00666
RMI1	RMI1, RecQ mediated genome instability 1, homolog (S. cerevisiae) (RMI1)	-0.163957	-0.191337	-1.05482
HMGB1	high-mobility group box 1 (HMGB1)	0.229556	-0.191864	-1.03117
NDC80	NDC80 homolog, kinetochore complex component (S. cerevisiae) (NDC80)	0.508672	-0.196853	-1.11978
CHAC2	ChaC, cation transport regulator homolog 2 (E. coli) (CHAC2)	-0.039798	-0.208714	-1.23538
HELLS	helicase, lymphoid-specific (HELLS)	-0.350549	-0.211128	-1.02636
SMC3	structural maintenance of chromosomes 3 (SMC3)	0.166761	-0.233802	-1.00918
SGOL1	shugoshin-like 1 (S. pombe) (SGOL1), transcript variant C2	0.120044	-0.244921	-1.17187
BARD1	BRCA1 associated RING domain 1 (BARD1)	-0.35691	-0.261078	-1.09849
ASPM	asp (abnormal spindle) homolog, microcephaly associated (Drosophila) (ASPM)	0.31089	-0.261925	-1.00935
C12orf11	chromosome 12 open reading frame 11 (C12orf11)	0.125985	-0.263578	-1.07237
CHPF	chondroitin polymerizing factor (CHPF)	-0.0674097	-0.264572	1.30612
FANCB	Fanconi anemia, complementation group B (FANCB), transcript variant 1	-0.014836	-0.274501	-1.15569
TMPO	thymopoietin (TMPO), transcript variant 1	-0.00589933	-0.27816	-1.2953
CTNNAL1	catenin (cadherin-associated protein), alpha-like 1 (CTNNAL1)	0.03982	-0.278836	-1.37651
DIO2	deiodinase, iodothyronine, type II (DIO2), transcript variant 1	0.000240333	-0.283679	-1.06759
DLGAP5	discs, large (Drosophila) homolog-associated protein 5 (DLGAP5)	0.624132	-0.284983	-1.04183
NEIL3	nei endonuclease VIII-like 3 (E. coli) (NEIL3)	0.104468	-0.286176	-1.04127
CHAF1A	chromatin assembly factor 1, subunit A (p150) (CHAF1A)	-0.38346	-0.300565	-1.27794
BLM	Bloom syndrome, RecQ helicase-like (BLM)	-0.0647337	-0.3171	-1.1056
C17orf41	PREDICTED: chromosome 17 open reading frame 41 (C17orf41)	-0.556748	-0.317766	-1.01214
RFC5	replication factor C (activator 1) 5, 36.5kDa (RFC5), transcript variant 2	-0.353763	-0.31982	-1.14091
CCDC138	coiled-coil domain containing 138 (CCDC138)	-0.0298017	-0.321215	-1.31376
HEATR3	HEAT repeat containing 3 (HEATR3)	-1.01538	-0.321372	-1.14446
BCCIP	BRCA2 and CDKN1A interacting protein (BCCIP), transcript variant C	-0.00204367	-0.322728	-1.09285
THOC4	PREDICTED: THO complex 4 (THOC4)	-1.97535	-0.324935	-1.05549
NTRK3	neurotrophic tyrosine kinase, receptor, type 3 (NTRK3), transcript variant 2	0.0754827	-0.326775	-1.05024
KIF15	kinesin family member 15 (KIF15)	0.144565	-0.327609	-1.37585
CSE1L	CSE1 chromosome segregation 1-like (yeast) (CSE1L)	0.125787	-0.330701	-1.06001
LOC649679	PREDICTED: similar to Tubulin beta-4q chain, transcript variant 3 (LOC649679)	0.401926	-0.331548	-1.01348
CASC5	cancer susceptibility candidate 5 (CASC5), transcript variant 2	0.078471	-0.336145	-1.0941
HMGN2	high-mobility group nucleosomal binding domain 2 (HMGN2)	-0.469129	-0.33694	-1.04725
C13orf34	chromosome 13 open reading frame 34 (C13orf34)	0.544507	-0.340627	-1.07291
CCNB2	cyclin B2 (CCNB2)	0.53845	-0.34419	-1.17095
ASNS	asparagine synthetase (ASNS), transcript variant 1	-0.104621	-0.347798	-1.4041
RFC3	replication factor C (activator 1) 3, 38kDa (RFC3), transcript variant 1	-0.005546	-0.350272	-1.02189
NCAPG	non-SMC condensin I complex, subunit G (NCAPG)	0.235953	-0.352046	-1.23026
LOC653994	PREDICTED: similar to eukaryotic translation initiation factor 4H isoform 2, transcript variant 5 (LOC653994)	-1.10841	-0.359467	-1.19012
CGI-96	PREDICTED: CGI-96 protein (CGI-96)	-1.03231	-0.362582	-1.09666
CGB5	chorionic gonadotropin, beta polypeptide 5 (CGB5)	-0.429426	-0.367271	1.56101
CENPO	centromere protein O (CENPO)	-0.581356	-0.37177	-1.22302
SGOL2	shugoshin-like 2 (S. pombe) (SGOL2)	0.582227	-0.372903	-1.3916
CBLN2	cerebellin 2 precursor (CBLN2)	0.578805	-0.376439	-1.49039
ERCC6L	excision repair cross-complementing rodent repair deficiency, complementation group 6-like (ERCC6L)	0.182185	-0.407454	-1.55897
CDCA2	cell division cycle associated 2 (CDCA2)	0.200125	-0.411953	-1.03836
PSMC3IP	PSMC3 interacting protein (PSMC3IP), transcript variant 1	-0.320725	-0.425619	-1.37277
OIP5	Opa interacting protein 5 (OIP5)	0.286185	-0.428815	-1.21875
ATP6V1E2	ATPase, H+ transporting, lysosomal 31kDa, V1 subunit E2 (ATP6V1E2)	0.011484	-0.430231	-1.01427
SKP2	S-phase kinase-associated protein 2 (p45) (SKP2), transcript variant 1	-0.528326	-0.430534	-1.63123
TUBA3D	tubulin, alpha 3d (TUBA3D)	0.40118	-0.431181	-1.23415
HAUS8	HAUS augmin-like complex, subunit 8 (HAUS8), transcript variant 1	-0.313937	-0.432715	-1.18696
TRIOBP	TRIO and F-actin binding protein (TRIOBP), transcript variant 6	-0.478505	-0.435272	-1.21086
DEPDC1B	DEP domain containing 1B (DEPDC1B)	0.461558	-0.438414	-1.2554
MNS1	meiosis-specific nuclear structural 1 (MNS1)	-0.265135	-0.442764	-1.15061
ERCC1	excision repair cross-complementing rodent repair deficiency, complementation group 1 (includes overlapping antisense sequence) (ERCC1), transcript variant 2	-1.42935	-0.44542	-1.00582
KIF18A	kinesin family member 18A (KIF18A)	0.493394	-0.448856	-1.29759
FCF1	FCF1 small subunit (SSU) processome component homolog (S. cerevisiae) (FCF1)	-0.736255	-0.456991	-1.63825
PLK4	polo-like kinase 4 (Drosophila) (PLK4)	-0.0395197	-0.46299	-1.21373
CENPN	centromere protein N (CENPN)	-0.0564733	-0.475594	-1.15646
BIRC5	baculoviral IAP repeat-containing 5 (BIRC5), transcript variant 3	0.190833	-0.47594	-1.10507
SPC24	SPC24, NDC80 kinetochore complex component, homolog (S. cerevisiae) (SPC24)	-0.224868	-0.486063	-1.21637
RBM44	RNA binding motif protein 44 (RBM44)	-0.241902	-0.488062	-1.01038
ACSL5	acyl-CoA synthetase long-chain family member 5 (ACSL5), transcript variant 1	-0.7291	-0.49105	1.62707
BUB1	BUB1 budding uninhibited by benzimidazoles 1 homolog (yeast) (BUB1)	0.552641	-0.491338	-1.11118
MYO19	myosin XIX (MYO19), transcript variant 1	-0.441005	-0.492905	-1.117
KIF11	kinesin family member 11 (KIF11)	0.303312	-0.497512	-1.15125
EXO1	exonuclease 1 (EXO1), transcript variant 1	-0.501131	-0.500655	-1.4004
FKBP5	FK506 binding protein 5 (FKBP5)	-0.209777	-0.505143	-1.06207
MCM7	minichromosome maintenance complex component 7 (MCM7), transcript variant 2	-0.35645	-0.513013	-1.01029
BRCA1	breast cancer 1, early onset (BRCA1), transcript variant BRCA1-delta11b	-0.261199	-0.519583	-1.17
SMC4	structural maintenance of chromosomes 4 (SMC4), transcript variant 1	0.131673	-0.529975	-1.46701
C14orf145	chromosome 14 open reading frame 145 (C14orf145)	-0.0196363	-0.53089	-1.34454
GATC	glutamyl-tRNA(Gln) amidotransferase, subunit C homolog (bacterial) (GATC)	-0.298041	-0.532105	-1.00164
SNORD25	small nucleolar RNA, C/D box 25 (SNORD25), small nucleolar RNA.	-0.0300777	-0.532878	-1.17158
RHBDL3	rhomboid, veinlet-like 3 (Drosophila) (RHBDL3)	-0.114713	-0.534342	-1.04572
APOOL	apolipoprotein O-like (APOOL)	-0.138022	-0.541911	-1.00751
TAF5	TAF5 RNA polymerase II, TATA box binding protein (TBP)-associated factor, 100kDa (TAF5)	-0.0277723	-0.543961	-1.03991
FBXO5	F-box protein 5 (FBXO5)	-0.159363	-0.545091	-1.3246
C14orf143	chromosome 14 open reading frame 143 (C14orf143)	0.18119	-0.546834	-1.00454
CCNA2	cyclin A2 (CCNA2)	0.00890833	-0.547642	-1.35994
UBE2C	ubiquitin-conjugating enzyme E2C (UBE2C), transcript variant 3	0.53928	-0.55828	-1.05437
UHRF1	ubiquitin-like with PHD and ring finger domains 1 (UHRF1), transcript variant 2	-0.3795	-0.56016	-1.10994
KIF2C	kinesin family member 2C (KIF2C)	0.402754	-0.560745	-1.06762
CDC45L	CDC45 cell division cycle 45-like (S. cerevisiae) (CDC45L)	-0.553553	-0.561526	-1.16193
CBX2	chromobox homolog 2 (Pc class homolog, Drosophila) (CBX2), transcript variant 2	-0.326895	-0.562262	-1.11038
SPHK1	sphingosine kinase 1 (SPHK1), transcript variant 2	-0.825912	-0.564803	1.09123
CENPE	centromere protein E, 312kDa (CENPE)	0.213133	-0.567922	-1.16222
MMP9	matrix metallopeptidase 7	-1.05571	-0.572919	0.905163
MCM4	minichromosome maintenance complex component 4 (MCM4), transcript variant 1	-0.837547	-0.581912	-1.30255
WDR76	WD repeat domain 76 (WDR76)	-0.95924	-0.583647	-1.32046
SKA1	spindle and kinetochore associated complex subunit 1 (SKA1), transcript variant 2	0.113071	-0.584234	-1.24154
MRPL11	mitochondrial ribosomal protein L11 (MRPL11), nuclear gene encoding mitochondrial protein, transcript variant 1	0.04124	-0.588213	-1.03236
ORC1L	origin recognition complex, subunit 1-like (yeast) (ORC1L)	-0.512493	-0.588746	-1.02414
SUV39H1	suppressor of variegation 3-9 homolog 1 (Drosophila) (SUV39H1)	-0.248385	-0.588798	-1.00261
EXOSC8	exosome component 8 (EXOSC8)	-0.220179	-0.590104	-1.04523
HMGB2	high-mobility group box 2 (HMGB2)	0.0757607	-0.593372	-1.03307
CENPA	centromere protein A (CENPA), transcript variant 2	0.242124	-0.598359	-1.13215
TAGLN	transgelin (TAGLN), transcript variant 1	-1.19398	-0.604139	-0.239497
KIF20A	kinesin family member 20A (KIF20A)	0.598018	-0.612754	-1.04549
SFPQ	splicing factor proline/glutamine-rich (polypyrimidine tract binding protein associated) (SFPQ)	0.220151	-0.616365	-1.03129
PRIM1	primase, DNA, polypeptide 1 (49kDa) (PRIM1)	-0.309298	-0.619061	-1.4331
GTSE1	G-2 and S-phase expressed 1 (GTSE1)	0.45092	-0.626546	-1.0072
MND1	meiotic nuclear divisions 1 homolog (S. cerevisiae) (MND1)	0.03001	-0.638284	-1.10987
JRK	jerky homolog (mouse) (JRK), transcript variant 1	-0.400986	-0.639131	-1.12191
GSG2	germ cell associated 2 (haspin) (GSG2)	-0.0464817	-0.649284	-1.09012
C10orf119	chromosome 10 open reading frame 119 (C10orf119)	-0.028435	-0.654342	-1.13608
SCG5	secretogranin V (7B2 protein) (SCG5)	-1.18727	-0.657994	1.24072
POLE2	polymerase (DNA directed), epsilon 2 (p59 subunit) (POLE2)	-0.289259	-0.661116	-1.27066
TCF19	transcription factor 19 (TCF19), transcript variant 2	-0.434856	-0.667935	-1.02626
C13orf3	chromosome 13 open reading frame 3 (C13orf3)	-0.030089	-0.669007	-1.05698
CDCA8	cell division cycle associated 8 (CDCA8)	0.29462	-0.67312	-1.05369
FLJ20397	PREDICTED: hypothetical protein FLJ20397, transcript variant 3 (FLJ20397)	0.037873	-0.676832	-1.22623
C15orf42	chromosome 15 open reading frame 42 (C15orf42)	-0.0422497	-0.689685	-1.06468
BOP1	block of proliferation 1 (BOP1)	-0.346997	-0.696147	-1.06418
GINS2	GINS complex subunit 2 (Psf2 homolog) (GINS2)	-0.604513	-0.702037	-1.22147
CDCA3	cell division cycle associated 3 (CDCA3)	0.254598	-0.708696	-1.41451
MCM10	minichromosome maintenance complex component 10 (MCM10), transcript variant 2	-0.0927173	-0.709798	-1.5611
IL17RB	interleukin 17 receptor B (IL17RB), transcript variant 2	-0.632146	-0.712214	-1.09163
HSPCAL3	PREDICTED: heat shock 90kDa protein 1, alpha-like 3, transcript variant 3 (HSPCAL3)	0.202069	-0.723552	-1.00907
POLA1	polymerase (DNA directed), alpha 1, catalytic subunit (POLA1)	-0.453914	-0.73428	-1.11292
E2F8	E2F transcription factor 8 (E2F8)	-0.551583	-0.73855	-1.22988
PHGDH	phosphoglycerate dehydrogenase (PHGDH)	-0.696977	-0.740858	-1.15412
C1QL4	complement component 1, q subcomponent-like 4 (C1QL4)	0.462222	-0.741899	-1.04642
TGM2	transglutaminase 2 (C polypeptide, protein-glutamine-gamma-glutamyltransferase) (TGM2), transcript variant 2	-0.357348	-0.747684	-1.04611
LOC389901	PREDICTED: similar to ATP-dependent DNA helicase II, 70 kDa subunit (Lupus Ku autoantigen protein p70) (Ku70) (70 kDa subunit of Ku antigen) (Thyroid-lupus autoantigen) (TLAA) (CTC box binding factor 75 kDa subunit) (CTCBF) (CTC75), transcrip	0.0634063	-0.75811	-1.06084
ARHGAP11A	Rho GTPase activating protein 11A (ARHGAP11A), transcript variant 1	0.0133513	-0.763269	-1.01653
GPATCH4	G patch domain containing 4 (GPATCH4), transcript variant 2	-0.269138	-0.765207	-1.02694
USP1	ubiquitin specific peptidase 1 (USP1), transcript variant 3	-1.10427	-0.774162	-1.08956
TMEM145	transmembrane protein 145 (TMEM145)	-0.284327	-0.775037	-1.22387
SSRP1	structure specific recognition protein 1 (SSRP1)	-0.321585	-0.775085	-1.04727
RBM14	RNA binding motif protein 14 (RBM14)	-0.195977	-0.77593	-1.00854
CDC20	cell division cycle 20 homolog (S. cerevisiae) (CDC20)	0.188587	-0.776537	-1.35334
LHB	luteinizing hormone beta polypeptide (LHB)	-0.283239	-0.795826	1.15177
MCM2	minichromosome maintenance complex component 2 (MCM2)	-0.725295	-0.802798	-1.00038
MCM5	minichromosome maintenance complex component 5 (MCM5)	-0.867699	-0.808424	-1.13407
SNORD36A	small nucleolar RNA, C/D box 36A (SNORD36A), small nucleolar RNA.	-0.0693977	-0.832186	-1.41955
CHTF18	CTF18, chromosome transmission fidelity factor 18 homolog (S. cerevisiae) (CHTF18)	-0.0258727	-0.83458	-1.25032
H2AFX	H2A histone family, member X (H2AFX)	-0.930158	-0.835451	-1.09958
TIPIN	TIMELESS interacting protein (TIPIN)	-0.464009	-0.837914	-1.30441
HIRIP3	HIRA interacting protein 3 (HIRIP3)	-0.615877	-0.842639	-1.35459
SNORA64	small nucleolar RNA, H/ACA box 64 (SNORA64), small nucleolar RNA.	-0.791713	-0.844998	-1.0904
C9orf100	chromosome 9 open reading frame 100 (C9orf100)	0.22791	-0.848049	-1.26353
TMEM149	transmembrane protein 149 (TMEM149)	-0.529166	-0.858155	-1.17845
U2AF2	U2 small nuclear RNA auxiliary factor 2 (U2AF2), transcript variant 1	-1.06046	-0.86404	-1.10949
DDX12	PREDICTED: DEAD/H (Asp-Glu-Ala-Asp/His) box polypeptide 12 (CHL1-like helicase homolog, S. cerevisiae), transcript variant 19 (DDX12)	-0.342912	-0.869377	-1.45891
PEG10	paternally expressed 10 (PEG10), transcript variant 1 XM_940378	0.176497	-0.870027	-1.20551
KCNH3	potassium voltage-gated channel, subfamily H (eag-related), member 3 (KCNH3)	-0.567205	-0.877271	-1.01057
LSM6	LSM6 homolog, U6 small nuclear RNA associated (S. cerevisiae) (LSM6)	0.096351	-0.879539	-1.09124
LMNB1	lamin B1 (LMNB1)	-0.584605	-0.881535	-1.26052
DLEU1	deleted in lymphocytic leukemia 1 (non-protein coding) (DLEU1), non-coding RNA.	-0.0798273	-0.884645	-1.4029
ACOX2	acyl-Coenzyme A oxidase 2, branched chain (ACOX2)	-0.611047	-0.890947	-1.32647
C14orf80	chromosome 14 open reading frame 80 (C14orf80)	-0.378246	-0.893125	-1.15864
MKI67	antigen identified by monoclonal antibody Ki-67 (MKI67)	-0.379722	-0.90074	-1.16315
RECQL4	RecQ protein-like 4 (RECQL4)	-0.327986	-0.905381	-1.03017
PAQR5	progestin and adipoQ receptor family member V (PAQR5)	-1.63055	-0.917758	-1.19798
PIF1	PIF1 5'-to-3' DNA helicase homolog (S. cerevisiae) (PIF1)	0.355107	-0.934673	-1.30917
AURKB	aurora kinase B (AURKB)	-0.29545	-0.9393	-1.2092
PHF19	PHD finger protein 19 (PHF19), transcript variant 1	0.0366277	-0.940494	-1.10847
DLEU2	deleted in lymphocytic leukemia 2 (non-protein coding) (DLEU2), non-coding RNA.	-0.126869	-0.953245	-1.70042
SDHALP1	succinate dehydrogenase complex, subunit A, flavoprotein pseudogene 1 (SDHALP1) on chromosome 3.	-0.362339	-0.969356	-1.02994
LYAR	Ly1 antibody reactive homolog (mouse) (LYAR)	-0.050851	-0.977788	-1.0901
LOC653752	PREDICTED: similar to dexamethasone-induced transcript (LOC653752)	-0.068021	-0.983615	-1.42028
C16orf53	chromosome 16 open reading frame 53 (C16orf53)	-0.092791	-0.993647	-1.10634
ZNF787	zinc finger protein 787 (ZNF787)	-0.346064	-1.00006	-0.500366
XRCC3	X-ray repair complementing defective repair in Chinese hamster cells 3 (XRCC3), transcript variant 3	-0.004863	-1.00064	-0.914748
HMGA1	high mobility group AT-hook 1 (HMGA1), transcript variant 6	-0.495913	-1.00449	-0.579438
EREG	epiregulin (EREG)	-0.615822	-1.00481	-0.921688
LMNB2	lamin B2 (LMNB2)	-0.177997	-1.00526	-0.806786
ZNF526	zinc finger protein 526 (ZNF526)	-0.340391	-1.01161	-0.222155
CCNF	cyclin F (CCNF)	-0.0151523	-1.01413	-0.973259
NUP188	nucleoporin 188kDa (NUP188)	-0.223085	-1.01546	-0.664505
MCM6	minichromosome maintenance complex component 6 (MCM6)	-0.892713	-1.01697	-1.38521
ACYP1	acylphosphatase 1, erythrocyte (common) type (ACYP1), transcript variant 1	-0.000829334	-1.01812	-0.959468
RPS6KA4	ribosomal protein S6 kinase, 90kDa, polypeptide 4 (RPS6KA4), transcript variant 2	-0.668901	-1.01826	-0.565465
PRR22	proline rich 22 (PRR22), transcript variant 2	-0.165371	-1.02195	-0.359064
SNORA33	small nucleolar RNA, H/ACA box 33 (SNORA33), small nucleolar RNA.	-0.271512	-1.02264	-0.491554
PEX14	peroxisomal biogenesis factor 14 (PEX14)	-0.144355	-1.02683	-0.0914645
E2F2	E2F transcription factor 2 (E2F2)	-0.697925	-1.03169	-1.33021
LOC653352	PREDICTED: similar to eukaryotic translation initiation factor 3, subunit 8, transcript variant 4 (LOC653352)	-1.03899	-1.03398	-0.434018
FGFRL1	fibroblast growth factor receptor-like 1 (FGFRL1), transcript variant 3	-0.159468	-1.0346	-0.147274
RPTOR	regulatory associated protein of MTOR, complex 1 (RPTOR), transcript variant 1	-0.204491	-1.03737	-0.446991
RPUSD1	RNA pseudouridylate synthase domain containing 1 (RPUSD1)	-0.306749	-1.03882	-0.308012
KLHL17	kelch-like 17 (Drosophila) (KLHL17)	-0.3437	-1.0396	-0.0447875
KLC2	PREDICTED: kinesin light chain 2 (KLC2)	-0.609682	-1.04343	-0.269951
SLC29A1	solute carrier family 29 (nucleoside transporters), member 1 (SLC29A1), nuclear gene encoding mitochondrial protein, transcript variant 1	-0.108861	-1.04509	-0.410992
KCNG1	potassium voltage-gated channel, subfamily G, member 1 (KCNG1)	-0.0920483	-1.04861	-0.976372
LOC731314	PREDICTED: similar to H2A histone family, member X (LOC731314)	0.1909	-1.05098	-0.986654
PRR7	proline rich 7 (synaptic) (PRR7)	-0.640755	-1.0534	-0.0149023
LOC642031	PREDICTED: hypothetical protein LOC642031 (LOC642031)	-0.399529	-1.05436	-1.03704
CCDC124	coiled-coil domain containing 124 (CCDC124)	-0.417101	-1.05816	-0.247926
LOC728844	PREDICTED: hypothetical LOC728844 (LOC728844)	-0.20323	-1.05839	-0.443062
SNORA10	small nucleolar RNA, H/ACA box 10 (SNORA10), small nucleolar RNA.	-0.56301	-1.06161	-1.13223
TTLL12	tubulin tyrosine ligase-like family, member 12 (TTLL12)	-0.478719	-1.06311	-0.518103
SLC19A1	solute carrier family 19 (folate transporter), member 1 (SLC19A1)	-0.939673	-1.06366	-0.696197
ING3	inhibitor of growth family, member 3 (ING3), transcript variant 3	-0.229817	-1.06621	-0.389662
ATAD3A	ATPase family, AAA domain containing 3A (ATAD3A)	-0.543366	-1.06965	-0.478674
MAGOH	mago-nashi homolog, proliferation-associated (Drosophila) (MAGOH)	-0.278231	-1.06992	-0.558097
LOC390876	PREDICTED: similar to 60S ribosomal protein L35 (LOC390876)	-0.12389	-1.07197	-0.511578
PKMYT1	protein kinase, membrane associated tyrosine/threonine 1 (PKMYT1), transcript variant 2	-0.738792	-1.07446	-1.35554
C19orf47	chromosome 19 open reading frame 47 (C19orf47)	-0.11299	-1.0756	-0.290721
LOC653119	PREDICTED: similar to block of proliferation 1 (LOC653119)	-1.76354	-1.07577	-0.774563
C9orf140	chromosome 9 open reading frame 140 (C9orf140)	0.022901	-1.07714	-1.06897
PACS1	phosphofurin acidic cluster sorting protein 1 (PACS1)	-0.163351	-1.07911	-0.0982102
LOC643995	PREDICTED: similar to Importin alpha-2 subunit (Karyopherin alpha-2 subunit) (SRP1-alpha) (RAG cohort protein 1), transcript variant 4 (LOC643995)	0.032145	-1.08412	-1.06116
DCAF15	DDB1 and CUL4 associated factor 15 (DCAF15)	-0.309001	-1.08515	-0.474125
INF2	inverted formin, FH2 and WH2 domain containing (INF2), transcript variant 2	-0.471815	-1.08923	-1.07653
TROAP	trophinin associated protein (tastin) (TROAP)	0.517748	-1.0893	-1.06562
FOXD1	forkhead box D1 (FOXD1)	-0.851922	-1.09371	-0.356399
TRIM7	tripartite motif-containing 7 (TRIM7), transcript variant 2	-0.42806	-1.09625	-1.3142
SAMD1	sterile alpha motif domain containing 1 (SAMD1)	-0.605193	-1.09861	-0.958344
HIPK2	homeodomain interacting protein kinase 2 (HIPK2)	-0.249941	-1.10163	-0.199708
BAT2	HLA-B associated transcript 2 (BAT2)	-0.712937	-1.10551	-0.290572
RCE1	RCE1 homolog, prenyl protein peptidase (S. cerevisiae) (RCE1), transcript variant 2	-0.194779	-1.10686	-0.360645
LOC199800	PREDICTED: hypothetical protein LOC199800 (LOC199800)	-0.1281	-1.11156	-0.756294
SNORA65	small nucleolar RNA, H/ACA box 65 (SNORA65), small nucleolar RNA.	-0.10518	-1.12645	-0.762664
SNHG3-RCC1	SNHG3-RCC1 readthrough transcript (SNHG3-RCC1), transcript variant 2	-0.622637	-1.13261	-0.448917
UBTF	upstream binding transcription factor, RNA polymerase I (UBTF), transcript variant 2	-0.101233	-1.13381	-0.810915
LOC651816	PREDICTED: similar to Ubiquitin-conjugating enzyme E2S (Ubiquitin-conjugating enzyme E2-24 kDa) (Ubiquitin-protein ligase) (Ubiquitin carrier protein) (E2-EPF5) (LOC651816)	-0.626086	-1.13494	-0.904185
PYCR1	pyrroline-5-carboxylate reductase 1 (PYCR1), transcript variant 1	-0.524456	-1.13833	-0.901472
ADAT3	adenosine deaminase, tRNA-specific 3, TAD3 homolog (S. cerevisiae) (ADAT3)	-0.127316	-1.14392	-0.765712
FJX1	four jointed box 1 (Drosophila) (FJX1)	-0.469504	-1.14416	-0.853531
RPS15	ribosomal protein S15 (RPS15)	-0.372578	-1.14566	-0.920057
SLC39A3	solute carrier family 39 (zinc transporter), member 3 (SLC39A3), transcript variant 2	-0.244595	-1.14945	-0.604336
SBNO2	strawberry notch homolog 2 (Drosophila) (SBNO2), transcript variant 1	-0.076363	-1.14953	-0.190046
IL11	interleukin 11 (IL11)	-1.59019	-1.15007	-0.267832
SPC25	SPC25, NDC80 kinetochore complex component, homolog (S. cerevisiae) (SPC25)	-0.173772	-1.15263	-1.61086
RPL36	ribosomal protein L36 (RPL36), transcript variant 2	-0.411612	-1.16664	-0.617356
INCENP	inner centromere protein antigens 135/155kDa (INCENP)	0.130034	-1.17205	-0.880685
LOC731049	PREDICTED: similar to Ubiquitin-conjugating enzyme E2S (Ubiquitin-conjugating enzyme E2-24 kDa) (Ubiquitin-protein ligase) (Ubiquitin carrier protein) (E2-EPF5) (LOC731049)	0.03143	-1.17629	-0.867645
FAM101B	family with sequence similarity 101, member B (FAM101B)	-0.709516	-1.18189	-1.1231
CORO2B	coronin, actin binding protein, 2B (CORO2B)	-0.698053	-1.19834	-0.114013
POLR3G	polymerase (RNA) III (DNA directed) polypeptide G (32kD) (POLR3G)	-0.779456	-1.20392	-1.3274
ACP2	acid phosphatase 2, lysosomal (ACP2)	-0.721249	-1.2163	-0.252421
TFAP4	transcription factor AP-4 (activating enhancer binding protein 4) (TFAP4)	-0.193163	-1.22927	-0.686589
COL13A1	collagen, type XIII, alpha 1 (COL13A1), transcript variant 9	-0.404511	-1.23583	-0.546831
PAQR4	progestin and adipoQ receptor family member IV (PAQR4)	-0.822545	-1.28875	-1.05815
ARHGDIA	Rho GDP dissociation inhibitor (GDI) alpha (ARHGDIA)	-0.12518	-1.29219	-0.485467
PYCRL	pyrroline-5-carboxylate reductase-like (PYCRL)	-0.041901	-1.31462	-0.268686
LOC653066	PREDICTED: similar to inhibitor of growth family, member 5, transcript variant 4 (LOC653066)	-0.647591	-1.31843	-1.04776
C12orf34	chromosome 12 open reading frame 34 (C12orf34)	-0.760044	-1.3212	-0.741505
ETV4	ets variant 4 (ETV4), transcript variant 1	-0.423416	-1.33799	-1.11252
RPL36A	ribosomal protein L36a (RPL36A)	-0.100043	-1.34617	-1.15617
VGF	VGF nerve growth factor inducible (VGF)	-1.06392	-1.34787	-0.719104
HSF1	heat shock transcription factor 1 (HSF1)	-1.59446	-1.36702	-0.859381
KLF2	Kruppel-like factor 2 (lung) (KLF2)	-0.511442	-1.38614	-0.753791
KIFC1	kinesin family member C1 (KIFC1)	-0.209575	-1.39387	-0.852338
CCDC58	coiled-coil domain containing 58 (CCDC58)	-0.747206	-1.40671	-1.33628
RAC3	ras-related C3 botulinum toxin substrate 3 (rho family, small GTP binding protein Rac3) (RAC3)	-0.421333	-1.41234	-0.748102
H1F0	H1 histone family, member 0 (H1F0)	-0.825673	-1.4205	-0.41836
RPRML	reprimo-like (RPRML)	-0.493682	-1.43275	-0.689957
LRRC26	leucine rich repeat containing 26	-0.3274	-1.46285	-1.04625
ANPEP	alanyl (membrane) aminopeptidase (aminopeptidase N, aminopeptidase M, microsomal aminopeptidase, CD13, p150) (ANPEP)	-1.10228	-1.47784	-0.145617
RPPH1	ribonuclease P RNA component H1 (RPPH1), RNase P RNA.	-0.678437	-1.52491	-0.613368
GAL	galanin prepropeptide (GAL)	-0.370799	-1.53378	-1.29302
IRF2BP1	interferon regulatory factor 2 binding protein 1 (IRF2BP1)	0.149447	-1.58289	-0.20654
SNORA62	small nucleolar RNA, H/ACA box 62 (SNORA62), small nucleolar RNA.	-0.130171	-1.64202	-0.700855
NPTX1	PREDICTED: neuronal pentraxin I (NPTX1)	-1.10055	-1.78137	-0.627827
FOSL1	FOS-like antigen 1 (FOSL1)	-0.830189	-1.89667	-0.175944
DCLK1	doublecortin-like kinase 1 (DCLK1)	-1.4899	-1.91758	-0.35187
CALB2	calbindin 2 (CALB2), transcript variant CALB2c	-1.09477	-1.94076	-1.64023
RNU6ATAC	RNA, U6atac small nuclear (U12-dependent splicing)	-0.35	-2.3705	-0.457858
RN7SK	RNA, 7SK small nuclear, non-coding RNA	0.061567	-2.94955	0.391946
