# Supplementary material for: Modulation of Pathways Underlying Distinct Cell Death Mechanisms in Two Human Lung Cancer Cell Lines in Response to SN1 Methylating Agents Treatment
Source: PLoS One. 2016 Jul 28;11(7):e0160248. doi: 10.1371/journal.pone.0160248 (PMC4965087; doi:10.1371/journal.pone.0160248)
Supplement: S3 Table — (XLSX) [file pone.0160248.s003.xlsx]

## Sheet: Sheet1
H157 Differentiated Genes
Symbol	Definition	24h	48h	72h
TSC22D3	TSC22 domain family, member 3, transcript variant 1	-0.139383	3.95323	-0.341995
SCG5	secretogranin V (7B2 protein)	0.446343	3.90947	-0.164354
MAOA	monoamine oxidase A, nuclear gene encoding mitochondrial protein	-0.117112	3.83513	-0.346627
RRAGD	Ras-related GTP binding D (RRAGD)	0.012465	3.77702	0.005763
VCX	variable charge, X-linked	0.060119	3.66786	-0.183385
VCX-C	variably charged X-C	0.291053	3.21563	-0.288915
GAGE4	G antigen 4	0.160418	3.15057	-0.351012
GAGE5	G antigen 5	0.367591	3.13556	0.118223
GAGE12G	G antigen 12G	0.336836	3.13004	-0.0135603
STC2	stanniocalcin 2	0.0148773	3.123	-0.150697
GAGE12I	G antigen 12I	0.208757	3.09992	-0.106751
NPTX1	neuronal pentraxin I	0.434375	2.85941	-0.325199
GAGE6	G antigen 6	-0.19317	2.79282	-0.144576
MMP3	matrix metallopeptidase 3 (stromelysin 1, progelatinase)	0.0976013	2.70736	0.056074
SPANXN1	SPANX family, member N1	-0.150007	2.70186	-0.205205
PAGE1	P antigen family, member 1 (prostate associated)	-0.047304	2.69653	-0.0589942
VCX2	variable charge, X-linked 2	0.0367463	2.69165	-0.0671577
NALP5	NACHT, leucine rich repeat and PYD containing 5	0.112196	2.66577	-0.171456
GCNT3	glucosaminyl (N-acetyl) transferase 3, mucin type (GCNT3)	-0.274135	2.65575	0.0466963
KRT34	keratin 34 (KRT34)	0.52721	2.60835	-0.475585
APCDD1L	adenomatosis polyposis coli down-regulated 1-like (APCDD1L)	-0.08387	2.49427	-0.244801
TNFRSF14	tumor necrosis factor receptor superfamily, member 14 (herpesvirus entry mediator) (TNFRSF14)	0.129587	2.44294	0.0689427
TMEM156	transmembrane protein 156 (TMEM156)	-0.28028	2.43602	-0.076637
ZFP90	zinc finger protein 90 homolog (mouse) (ZFP90)	-0.286839	2.38984	-0.421179
MAGEC2	melanoma antigen family C, 2 (MAGEC2)	-0.146009	2.38669	-0.284019
VCY	variable charge, Y-linked (VCY)	0.197868	2.3837	0.495375
SRPX	sushi-repeat-containing protein, X-linked (SRPX)	-0.5015	2.35258	-0.317696
CALB2	calbindin 2 (CALB2), transcript variant CALB2c	-0.0984343	2.34215	0.0385908
MAGEA1	melanoma antigen family A, 1 (directs expression of antigen MZ2-E) (MAGEA1)	-0.0168003	2.31857	0.0533513
P8	p8 protein (candidate of metastasis 1) (P8)	-0.528097	2.26501	0.0501325
CAMK2N1	calcium/calmodulin-dependent protein kinase II inhibitor 1 (CAMK2N1)	-0.190651	2.2606	-0.0956287
PHGDH	phosphoglycerate dehydrogenase (PHGDH)	-0.159563	2.24183	0.0449775
HS.580033	DB076017 TESTI4 cDNA clone TESTI4020105 5, sequence	-0.478253	2.1827	0.15019
LY96	lymphocyte antigen 96 (LY96)	0.0642547	2.14455	0.142262
SNAI2	snail homolog 2 (Drosophila) (SNAI2)	0.204641	2.1367	-0.142355
CBS	cystathionine-beta-synthase (CBS)	-0.542337	2.12477	0.326081
SLC6A9	solute carrier family 6 (neurotransmitter transporter, glycine), member 9 (SLC6A9), transcript variant 3	-0.152225	2.12383	0.183204
ATP6V0E2	ATPase, H+ transporting V0 subunit e2 (ATP6V0E2), transcript variant 1	0.0410557	2.12129	0.191439
VEGFA	vascular endothelial growth factor A (VEGFA), transcript variant 2	-0.167898	2.10985	0.452892
LRRC38	PREDICTED: leucine rich repeat containing 38 (LRRC38)	0.105053	2.06771	0.117261
ARMCX1	armadillo repeat containing, X-linked 1 (ARMCX1)	-0.0214223	2.05549	-0.432041
PPP1R15A	protein phosphatase 1, regulatory (inhibitor) subunit 15A (PPP1R15A)	0.0419867	2.05198	-0.2135
PDPN	podoplanin (PDPN), transcript variant 4	0.327226	2.04699	0.384136
FAM70B	family with sequence similarity 70, member B (FAM70B)	0.130335	2.01962	-0.283157
MTSS1	metastasis suppressor 1 (MTSS1)	0.150238	1.97341	0.122947
F2RL1	coagulation factor II (thrombin) receptor-like 1 (F2RL1)	-0.0825213	1.94926	-0.453072
KCNG1	potassium voltage-gated channel, subfamily G, member 1 (KCNG1)	0.222573	1.94585	-0.15936
TM6SF1	transmembrane 6 superfamily member 1 (TM6SF1)	-0.07948	1.89382	0.189415
KLF2	Kruppel-like factor 2 (lung) (KLF2)	0.250655	1.89354	-0.0911142
NAV2	neuron navigator 2 (NAV2), transcript variant 2	-0.018021	1.87827	-0.419412
IL1RN	interleukin 1 receptor antagonist (IL1RN), transcript variant 4	-0.0708793	1.85885	0.305943
SERPINE2	serpin peptidase inhibitor, clade E (nexin, plasminogen activator inhibitor type 1), member 2 (SERPINE2)	0.0955567	1.84687	-0.170614
DLC1	deleted in liver cancer 1 (DLC1), transcript variant 3	-0.118849	1.83338	-0.20662
C14ORF78	PREDICTED: chromosome 14 open reading frame 78 (C14orf78)	0.324796	1.82992	0.15567
NTSR1	neurotensin receptor 1 (high affinity) (NTSR1)	-0.275923	1.80578	0.116598
IL1F5	interleukin 1 family, member 5 (delta) (IL1F5), transcript variant 2	0.126616	1.79889	-0.202367
PCDHB2	protocadherin beta 2 (PCDHB2)	0.00679333	1.79862	0.0541222
VGLL4	vestigial like 4 (Drosophila) (VGLL4)	-0.0648277	1.79111	0.225642
LCP1	lymphocyte cytosolic protein 1 (L-plastin) (LCP1)	0.0984707	1.78902	0.00459733
SESN2	sestrin 2 (SESN2)	0.0621027	1.78299	0.0364725
DFNA5	deafness, autosomal dominant 5 (DFNA5), transcript variant 1	-0.0242827	1.7799	-0.252765
NRCAM	neuronal cell adhesion molecule (NRCAM), transcript variant 2	-0.714457	1.77389	-0.0134797
STS-1	Cbl-interacting protein Sts-1 (STS-1)	0.397458	1.77007	-0.169835
GPR137B	G protein-coupled receptor 137B (GPR137B)	-0.0270923	1.75439	-0.0308335
TNFRSF10D	tumor necrosis factor receptor superfamily, member 10d, decoy with truncated death domain (TNFRSF10D)	-0.23018	1.75434	0.0759563
PRSS3	protease, serine, 3 (mesotrypsin) (PRSS3)	0.226345	1.74263	-0.195727
SLC22A18AS	solute carrier family 22 (organic cation transporter), member 18 antisense (SLC22A18AS)	-0.252873	1.74031	-0.246165
REG3G	regenerating islet-derived 3 gamma (REG3G), transcript variant 1	0.0546433	1.7336	0.0887995
LYG2	lysozyme G-like 2 (LYG2)	-0.157983	1.71466	-0.250975
IL13RA2	interleukin 13 receptor, alpha 2 (IL13RA2)	-0.111551	1.69686	-0.191064
PLA2G4C	phospholipase A2, group IVC (cytosolic, calcium-independent) (PLA2G4C)	0.0124057	1.68629	-0.033125
HS.60257	cDNA FLJ13598 fis, clone PLACE1009921	-0.367289	1.67256	-0.157205
LINC00960	long intergenic non-protein coding RNA 960p	-0.42119	1.66941	0.153887
HSPB8	heat shock 22kDa protein 8 (HSPB8)	-0.183321	1.66439	0.344313
DTNA	dystrobrevin, alpha (DTNA), transcript variant 7	0.207573	1.65903	-0.180306
C10ORF35	chromosome 10 open reading frame 35 (C10orf35)	0.0560807	1.65247	-0.140175
DNAJB2	DnaJ (Hsp40) homolog, subfamily B, member 2 (DNAJB2), transcript variant 2	0.0784103	1.63732	0.0541317
MSX1	msh homeobox 1 (MSX1)	0.280291	1.63611	-0.822911
NOV	nephroblastoma overexpressed gene (NOV)	-0.0813697	1.63412	0.105686
SOX9	SRY (sex determining region Y)-box 9 (campomelic dysplasia, autosomal sex-reversal) (SOX9)	0.454941	1.62758	-0.405893
TUBAL3	tubulin, alpha-like 3 (TUBAL3)	0.183319	1.61225	0.192801
SLC1A4	solute carrier family 1 (glutamate/neutral amino acid transporter), member 4 (SLC1A4)	-0.16564	1.6004	0.0192283
MAGEB6	melanoma antigen family B, 6 (MAGEB6)	-0.175579	1.59968	-0.055159
TRIB3	tribbles homolog 3 (Drosophila) (TRIB3)	-0.346756	1.59458	0.156293
ASNS	asparagine synthetase (ASNS), transcript variant 1	-0.211879	1.59279	-0.157636
RGS4	regulator of G-protein signalling 4 (RGS4)	0.327938	1.58386	-0.376734
COX7B2	cytochrome c oxidase subunit VIIb2 (COX7B2)	-0.0796603	1.56994	-0.553694
MLPH	melanophilin (MLPH), transcript variant 2	0.236333	1.55978	-0.0427623
NPAL3	NIPA-like domain containing 3 (NPAL3)	0.211853	1.55977	-0.130778
KLHL21	kelch-like 21 (Drosophila) (KLHL21)	0.0851643	1.54708	-0.279339
IDUA	iduronidase, alpha-L- (IDUA)	0.193316	1.53761	-0.135099
LOC731486	PREDICTED: hypothetical protein LOC731486 (LOC731486)	0.208803	1.53639	-0.0412793
LHX3	LIM homeobox 3 (LHX3), transcript variant 1	0.00162367	1.53598	0.0429898
COG5	component of oligomeric golgi complex 5 (COG5), transcript variant 1	0.635502	1.53377	-0.196758
HS.561654	cDNA clone IMAGE:5736259, partial cds	-0.224563	1.53376	0.184914
SERINC2	serine incorporator 2 (SERINC2)	0.0942007	1.53176	-0.354077
VAV3	vav 3 guanine nucleotide exchange factor (VAV3), transcript variant 1	-0.0999537	1.52695	0.181358
ITPRIP	inositol 1,4,5-triphosphate receptor interacting protein (ITPRIP)	0.0325113	1.52393	-0.153747
CADM1	cell adhesion molecule 1 (CADM1), transcript variant 1	-0.171716	1.52016	-0.176194
PSAT1	phosphoserine aminotransferase 1 (PSAT1), transcript variant 2	0.0180133	1.51699	-0.146748
GCKR	glucokinase (hexokinase 4) regulator (GCKR)	0.133165	1.51241	-0.126758
RHOB	ras homolog gene family, member B (RHOB)	0.0649877	1.51087	-0.277594
LOC143666	PREDICTED: hypothetical protein LOC143666 (LOC143666)	0.00991833	1.50384	0.0214318
PTGFRN	prostaglandin F2 receptor negative regulator (PTGFRN)	0.189132	1.50162	0.075402
GPT2	glutamic pyruvate transaminase (alanine aminotransferase) 2 (GPT2)	-0.190567	1.49411	0.0521778
COL7A1	collagen, type VII, alpha 1 (epidermolysis bullosa, dystrophic, dominant and recessive) (COL7A1)	0.201271	1.48496	-0.161493
TIPARP	TCDD-inducible poly(ADP-ribose) polymerase (TIPARP)	0.123803	1.4572	-0.149805
DEFB103B	defensin, beta 103B (DEFB103B)	-0.05992	1.44811	-0.0155272
TM4SF19	transmembrane 4 L six family member 19 (TM4SF19)	0.176691	1.44681	-0.0422293
OSBPL6	oxysterol binding protein-like 6 (OSBPL6), transcript variant 1	0.22594	1.4445	-0.164684
FLYWCH1	FLYWCH-type zinc finger 1 (FLYWCH1), transcript variant 1	-0.207803	1.44429	0.107466
MYOM2	myomesin (M-protein) 2, 165kDa (MYOM2)	0.125815	1.44277	-0.0482875
PIGQ	phosphatidylinositol glycan anchor biosynthesis, class Q (PIGQ), transcript variant 2	-0.180638	1.44255	0.597871
PDCD1LG2	programmed cell death 1 ligand 2 (PDCD1LG2)	0.116887	1.43822	-0.292504
ULK1	unc-51-like kinase 1 (C. elegans) (ULK1)	0.172528	1.42584	0.283528
TBX3	T-box 3 (TBX3), transcript variant 1	0.0297903	1.40722	-0.280268
ARHGAP22	Rho GTPase activating protein 22 (ARHGAP22)	-0.131606	1.40283	0.0950148
GPR175	G protein-coupled receptor 175 (GPR175)	-0.039193	1.39876	0.00195167
FYN	FYN oncogene related to SRC, FGR, YES (FYN), transcript variant 3	-0.115581	1.39547	-0.174329
PTPRM	protein tyrosine phosphatase, receptor type, M (PTPRM)	-0.232911	1.39386	0.348338
ENPP4	ectonucleotide pyrophosphatase/phosphodiesterase 4 (putative function) (ENPP4)	0.272447	1.38556	0.065334
XAGE2B	X antigen family, member 2B (XAGE2B)	0.131123	1.3789	-0.090809
GALNTL1	UDP-N-acetyl-alpha-D-galactosamine:polypeptide N-acetylgalactosaminyltransferase-like 1 (GALNTL1)	0.303476	1.37823	0.0180535
SPINK1	serine peptidase inhibitor, Kazal type 1 (SPINK1)	-0.0193527	1.37394	-0.0152888
RENBP	renin binding protein (RENBP)	0.006518	1.36721	-0.193635
RGL1	ral guanine nucleotide dissociation stimulator-like 1 (RGL1)	-0.162718	1.36072	0.0633053
LOC645904	PREDICTED: similar to Mitotic spindle assembly checkpoint protein MAD1 (Mitotic arrest deficient-like protein 1) (MAD1-like 1) (Mitotic checkpoint MAD1 protein-homolog) (HsMAD1) (hMAD1) (Tax-binding protein 181) (LOC645904)	0.332597	1.35706	-0.0328975
LOC284023	PREDICTED: hypothetical protein LOC284023, transcript variant 3 (LOC284023)	0.169587	1.35588	-0.0832242
PGF	placental growth factor (PGF)	0.243017	1.35164	-0.364684
COL13A1	collagen, type XIII, alpha 1 (COL13A1), transcript variant 9	-0.271121	1.3512	0.0579663
ATP9A	ATPase, class II, type 9A (ATP9A)	0.505937	1.34898	-0.0493877
PAG1	phosphoprotein associated with glycosphingolipid microdomains 1 (PAG1)	0.021203	1.34826	-0.224337
TPRG1L	tumor protein p63 regulated 1-like (TPRG1L)	0.171989	1.34818	0.0990472
OR2A9P	olfactory receptor, family 2, subfamily A, member 9 pseudogene (OR2A9P), non-coding RNA.	0.129869	1.34775	0.312324
COX19	COX19 cytochrome c oxidase assembly homolog (S. cerevisiae) (COX19)	-0.105697	1.34662	0.1098
TOLLIP	toll interacting protein (TOLLIP)	-0.0501007	1.34622	-0.029761
STXBP6	syntaxin binding protein 6 (amisyn) (STXBP6)	-0.0813233	1.34603	-0.230705
OSBPL5	oxysterol binding protein-like 5 (OSBPL5), transcript variant 1	0.303785	1.34429	-0.00924767
CLDN15	claudin 15 (CLDN15)	0.0921157	1.34078	0.214323
CTSH	cathepsin H (CTSH), transcript variant 1	-0.0436327	1.3372	-0.31519
ITGB2	"integrin, beta 2 (antigen CD18 (p95), lymphocyte function-associated antigen 1; macrophage antigen 1 (mac-1) beta subunit) (ITGB2)"	0.0696587	1.33558	0.0337187
C1ORF24	chromosome 1 open reading frame 24 (C1orf24), transcript variant 2	-0.229065	1.33367	-0.194051
FAM102A	family with sequence similarity 102, member A (FAM102A), transcript variant 1	-0.252048	1.33347	0.177588
CREG1	cellular repressor of E1A-stimulated genes 1 (CREG1)	-0.085445	1.33103	0.176683
PMEPA1	prostate transmembrane protein, androgen induced 1 (PMEPA1), transcript variant 2	0.362789	1.32992	0.102816
TOM1	target of myb1 (chicken) (TOM1)	-0.088935	1.32729	0.345772
KBTBD11	kelch repeat and BTB (POZ) domain containing 11 (KBTBD11)	-0.0348773	1.31578	-0.379808
DDIT4L	DNA-damage-inducible transcript 4-like (DDIT4L)	0.0856707	1.31524	-0.163866
VIPR1	vasoactive intestinal peptide receptor 1 (VIPR1)	-0.136385	1.31035	-0.0153487
SPRYD3	SPRY domain containing 3 (SPRYD3)	-0.0884367	1.30923	0.449636
F2R	coagulation factor II (thrombin) receptor (F2R)	0.0676757	1.30882	-0.354074
LOC650024	PREDICTED: similar to Protein CXorf48 (Tumor antigen BJ-HCC-20) (LOC650024)	0.405657	1.30691	-0.179078
MACROD1	MACRO domain containing 1 (MACROD1)	-0.245071	1.30551	0.369993
MEF2D	myocyte enhancer factor 2D (MEF2D)	-0.0560637	1.30029	0.229494
RAB11FIP5	RAB11 family interacting protein 5 (class I) (RAB11FIP5)	0.0465193	1.28872	0.0209783
IL1F8	interleukin 1 family, member 8 (eta) (IL1F8), transcript variant 1	0.021642	1.28695	0.028177
LILRB3	leukocyte immunoglobulin-like receptor, subfamily B (with TM and ITIM domains), member 3 (LILRB3), transcript variant 2	0.0440063	1.28362	0.0720043
MATK	megakaryocyte-associated tyrosine kinase (MATK), transcript variant 3	-0.203558	1.26928	0.266144
SPANXE	SPANX family, member E (SPANXE)	-0.0423187	1.26775	-0.260239
TBL1X	transducin (beta)-like 1X-linked (TBL1X)	-0.018896	1.26731	0.28708
GAD1	glutamate decarboxylase 1 (brain, 67kDa) (GAD1), transcript variant GAD67	0.343901	1.2671	-0.124443
LRRC33	leucine rich repeat containing 33 (LRRC33)	0.0455283	1.26604	0.0867852
MYOM1	myomesin 1, 185kDa (MYOM1), transcript variant 1	-0.21583	1.26443	-0.175626
CEBPA	CCAAT/enhancer binding protein (C/EBP), alpha (CEBPA)	-0.0678633	1.26378	0.160923
RDH13	retinol dehydrogenase 13 (all-trans/9-cis) (RDH13)	-0.0304727	1.26319	-0.436833
TIGD7	tigger transposable element derived 7 (TIGD7)	0.242251	1.26055	-0.181016
DCLK2	doublecortin-like kinase 2 (DCLK2), transcript variant 1	-0.022084	1.25829	-0.318054
GPR68	G protein-coupled receptor 68 (GPR68)	-0.109808	1.25781	0.284457
PLEKHM2	pleckstrin homology domain containing, family M (with RUN domain) member 2 (PLEKHM2)	0.0107943	1.25249	0.12553
HS.66187	clone 23700 sequence	-0.21874	1.25229	0.00804867
TCEAL8	transcription elongation factor A (SII)-like 8 (TCEAL8), transcript variant 1	0.016665	1.25219	-0.304915
WDR45	WD repeat domain 45 (WDR45), transcript variant 1	0.067606	1.24882	-0.0731325
DRD4	dopamine receptor D4 (DRD4)	0.219879	1.24698	-0.00866483
KLHL35	kelch-like 35 (Drosophila) (KLHL35)	0.174124	1.24599	0.0834763
ANKRD29	ankyrin repeat domain 29 (ANKRD29)	0.228997	1.24431	0.198807
LOC728226	PREDICTED: similar to gamma-glutamyltransferase 2, transcript variant 3 (LOC728226)	0.0806407	1.24147	-0.188961
PPP1R13B	protein phosphatase 1, regulatory (inhibitor) subunit 13B (PPP1R13B)	0.0418393	1.24034	0.0437567
LRP3	low density lipoprotein receptor-related protein 3 (LRP3)	0.469019	1.23991	0.0919393
MFGE8	milk fat globule-EGF factor 8 protein (MFGE8)	0.189558	1.23875	0.0669715
VLDLR	very low density lipoprotein receptor (VLDLR), transcript variant 2	-0.230904	1.23568	-0.167852
KIAA0194	PREDICTED: KIAA0194 protein (KIAA0194)	-0.0838887	1.23543	0.237128
IDS	iduronate 2-sulfatase (Hunter syndrome) (IDS), transcript variant 2	0.002299	1.23427	-0.0616823
ZNF573	zinc finger protein 573 (ZNF573)	0.327696	1.23416	-0.13772
ABHD4	abhydrolase domain containing 4 (ABHD4)	-0.153328	1.23256	0.0966852
ZNF544	zinc finger protein 544 (ZNF544)	0.133648	1.23069	-0.258752
SCNN1D	sodium channel, nonvoltage-gated 1, delta (SCNN1D), transcript variant 2	0.164799	1.22982	0.0729905
ZNF816A	zinc finger protein 816A (ZNF816A)	0.084016	1.22944	-0.206237
GSPT2	G1 to S phase transition 2 (GSPT2)	0.0363757	1.22852	-0.0221328
ADAMTS6	ADAM metallopeptidase with thrombospondin type 1 motif, 6 (ADAMTS6)	0.555809	1.22716	-0.112474
ABCG1	ATP-binding cassette, sub-family G (WHITE), member 1 (ABCG1), transcript variant 7	-0.0356837	1.22433	0.27035
DPP7	dipeptidyl-peptidase 7 (DPP7)	-0.0241913	1.21748	0.425641
LOC286208	PREDICTED: hypothetical protein LOC286208, transcript variant 1 (LOC286208)	-0.0667413	1.21701	0.111337
UAP1L1	UDP-N-acteylglucosamine pyrophosphorylase 1-like 1 (UAP1L1)	0.116716	1.21457	-0.221303
WNT5A	wingless-type MMTV integration site family, member 5A (WNT5A)	0.453457	1.21274	-0.234015
ANKRD33	ankyrin repeat domain 33 (ANKRD33)	-0.0881073	1.21098	0.414717
XAGE1B	X antigen family, member 1B (XAGE1B), transcript variant 1	-0.027036	1.20915	-0.148618
CGB5	chorionic gonadotropin, beta polypeptide 5 (CGB5)	0.829599	1.2055	-0.48937
TESK1	testis-specific kinase 1 (TESK1)	0.189405	1.20237	0.0561983
VAC14	Vac14 homolog (S. cerevisiae) (VAC14)	-0.159936	1.20074	0.092542
GRAMD4	GRAM domain containing 4 (GRAMD4)	0.251638	1.20014	0.422617
JUN	jun oncogene (JUN)	0.134164	1.19763	-0.106122
P2RY11	purinergic receptor P2Y, G-protein coupled, 11 (P2RY11)	0.140988	1.19398	0.275107
CXORF48	chromosome X open reading frame 48 (CXorf48), transcript variant 1	0.123579	1.1842	0.15259
RRAGC	Ras-related GTP binding C (RRAGC)	-0.102216	1.1839	-0.218469
SLC2A1	solute carrier family 2 (facilitated glucose transporter), member 1 (SLC2A1)	-0.0190217	1.18179	0.0602545
HS.549989	cDNA: FLJ22140 fis, clone HEP20977	-0.256341	1.18063	-0.385697
CLCN7	chloride channel 7 (CLCN7)	-0.0884103	1.17978	0.137845
CLIP2	CAP-GLY domain containing linker protein 2 (CLIP2), transcript variant 2	0.100781	1.17564	0.196494
ADM2	adrenomedullin 2 (ADM2)	-0.125296	1.17339	0.010868
ANXA10	annexin A10 (ANXA10)	0.144592	1.17266	-0.473918
LOC653103	PREDICTED: similar to Ankyrin repeat domain protein 11 (Ankyrin repeat-containing cofactor 1) (LOC653103)	-0.196684	1.17184	0.238923
KHDRBS3	KH domain containing, RNA binding, signal transduction associated 3 (KHDRBS3)	0.121812	1.17097	-0.045432
GGTLC2	gamma-glutamyltransferase light chain 2 (GGTLC2), transcript variant 1	0.066384	1.17078	-0.176428
SLC3A2	solute carrier family 3 (activators of dibasic and neutral amino acid transport), member 2 (SLC3A2), transcript variant 6	-0.0848833	1.17039	0.0539883
ETS2	v-ets erythroblastosis virus E26 oncogene homolog 2 (avian) (ETS2)	0.178887	1.16551	-0.274548
PLEKHF1	pleckstrin homology domain containing, family F (with FYVE domain) member 1 (PLEKHF1)	0.182378	1.15908	0.134277
LOC644322	PREDICTED: similar to Ribosome biogenesis protein BMS1 homolog, transcript variant 2 (LOC644322)	0.324878	1.15841	-0.393376
RND3	Rho family GTPase 3 (RND3)	0.105715	1.15822	-0.197524
DDIT4	DNA-damage-inducible transcript 4 (DDIT4)	0.0122357	1.15821	0.413525
MCART1	mitochondrial carrier triple repeat 1 (MCART1)	-0.188121	1.15631	0.129662
LMO4	LIM domain only 4 (LMO4)	0.0269393	1.15602	-0.128224
HRK	harakiri, BCL2 interacting protein (contains only BH3 domain) (HRK)	0.246554	1.15316	0.0968665
CPNE7	copine VII (CPNE7), transcript variant 1	-0.0849783	1.15184	0.0910778
SDSL	serine dehydratase-like (SDSL)	0.134918	1.14701	-0.0533578
SH2D5	PREDICTED: SH2 domain containing 5 (SH2D5)	-0.037159	1.14623	-0.221499
WIPI2	WD repeat domain, phosphoinositide interacting 2 (WIPI2), transcript variant 2	0.082478	1.14329	0.10708
HS1BP3	HCLS1 binding protein 3 (HS1BP3)	0.00128867	1.13917	0.280267
PNPLA7	patatin-like phospholipase domain containing 7 (PNPLA7)	0.0965943	1.13844	-0.288094
KBTBD8	kelch repeat and BTB (POZ) domain containing 8 (KBTBD8)	0.091495	1.13742	-0.413706
GREM1	gremlin 1, cysteine knot superfamily, homolog (Xenopus laevis) (GREM1)	0.137263	1.13513	-0.177981
ZNF239	zinc finger protein 239 (ZNF239), transcript variant 4	0.165179	1.1335	-0.191481
ZNF274	zinc finger protein 274 (ZNF274), transcript variant ZNF274b	0.146492	1.13349	-0.220424
PPP2R2C	protein phosphatase 2 (formerly 2A), regulatory subunit B, gamma isoform (PPP2R2C), transcript variant 2	0.46995	1.12821	0.306446
CTNS	cystinosis, nephropathic (CTNS), transcript variant 2	-0.185407	1.12784	0.399477
C6ORF1	chromosome 6 open reading frame 1 (C6orf1), transcript variant 3	0.230066	1.12744	-0.008975
C9ORF91	chromosome 9 open reading frame 91 (C9orf91)	-0.133021	1.12517	0.106047
ZNF264	zinc finger protein 264 (ZNF264)	0.220138	1.12294	0.080349
SDR42E1	short chain dehydrogenase/reductase family 42E, member 1 (SDR42E1)	0.148258	1.12238	0.206806
C16ORF45	chromosome 16 open reading frame 45 (C16orf45)	-0.450925	1.12112	0.279599
BMP2	bone morphogenetic protein 2 (BMP2)	0.372736	1.1203	0.0335205
P4HTM	prolyl 4-hydroxylase, transmembrane (endoplasmic reticulum) (P4HTM), transcript variant 3	-0.0329967	1.11977	0.412378
MGC10997	pseudogene MGC10997 (MGC10997) on chromosome 15.	0.068101	1.11562	-0.0129968
TCN1	transcobalamin I (vitamin B12 binding protein, R binder family) (TCN1)	0.550315	1.11356	-0.0241697
LOC645367	PREDICTED: similar to Gamma-glutamyltranspeptidase 1 precursor (Gamma-glutamyltransferase 1) (CD224 antigen), transcript variant 2 (LOC645367)	0.155015	1.11328	-0.162932
FLJ10781	hypothetical protein FLJ10781 (FLJ10781)	-0.537961	1.11156	-0.0427007
LHFPL4	lipoma HMGIC fusion partner-like 4 (LHFPL4)	0.275802	1.11131	0.234841
NLRP8	NLR family, pyrin domain containing 8 (NLRP8)	-0.15959	1.11053	0.043322
ZFPM1	zinc finger protein, multitype 1 (ZFPM1)	0.0899633	1.1101	-0.0613638
KIAA1644	PREDICTED: KIAA1644 protein (KIAA1644)	-0.0374157	1.10969	0.169465
CRYL1	crystallin, lambda 1 (CRYL1)	-0.250063	1.10945	0.038894
ZNF32	zinc finger protein 32 (ZNF32), transcript variant 2	0.0898777	1.10615	-0.025706
CDC42EP2	CDC42 effector protein (Rho GTPase binding) 2 (CDC42EP2)	-0.0925747	1.10448	0.299475
MAMLD1	mastermind-like domain containing 1 (MAMLD1)	0.091539	1.10163	0.206019
GPR1	G protein-coupled receptor 1 (GPR1)	-0.0547157	1.09835	0.167627
PAX8	paired box 8 (PAX8), transcript variant PAX8D	-0.233754	1.09475	0.200754
OKL38	pregnancy-induced growth inhibitor (OKL38), transcript variant 1	-0.271971	1.09353	0.266854
PHYH	phytanoyl-CoA 2-hydroxylase (PHYH), transcript variant 1	0.480348	1.09342	0.176904
HS.540371	UI-1-BB1p-ajw-g-04-0-UI.s1 NCI_CGAP_Pl6 cDNA clone UI-1-BB1p-ajw-g-04-0-UI 3, sequence	-0.356824	1.09325	-0.174187
KIAA1545	PREDICTED: KIAA1545 protein (KIAA1545)	0.190238	1.09312	-0.303523
HS.347034	cDNA FLJ27231 fis, clone SYN06240	-0.34804	1.09153	0.0503993
C6ORF105	chromosome 6 open reading frame 105 (C6orf105)	0.247851	1.09097	0.00469117
MAN1B1	mannosidase, alpha, class 1B, member 1 (MAN1B1)	0.090407	1.08971	0.359926
PTPRK	protein tyrosine phosphatase, receptor type, K (PTPRK)	0.0629363	1.08797	-0.24928
RUSC2	RUN and SH3 domain containing 2 (RUSC2)	-0.345572	1.0879	-0.0191403
ZNF652	zinc finger protein 652 (ZNF652)	-0.147562	1.08763	0.130787
CCBE1	collagen and calcium binding EGF domains 1 (CCBE1)	0.026253	1.08535	-0.0366495
LOC653158	PREDICTED: similar to hypothetical protein MGC40405, transcript variant 1 (LOC653158)	-0.0474487	1.08364	-0.383772
RAB3IL1	RAB3A interacting protein (rabin3)-like 1 (RAB3IL1)	0.243897	1.08157	0.17707
ZNF585A	zinc finger protein 585A (ZNF585A), transcript variant 2	0.0292023	1.08043	-0.0259905
TBC1D20	TBC1 domain family, member 20 (TBC1D20)	-0.0776933	1.08021	-0.084404
LOC283050	PREDICTED: hypothetical protein LOC283050 (LOC283050)	0.272939	1.07953	-0.184244
FEZ1	fasciculation and elongation protein zeta 1 (zygin I) (FEZ1), transcript variant 1	-0.343182	1.0774	-0.32863
RASD2	RASD family, member 2 (RASD2)	0.0396067	1.07695	-0.0151457
C8ORF13	chromosome 8 open reading frame 13 (C8orf13)	0.008121	1.07645	-0.0226458
SEPT5	septin 5 (SEPT5)	0.292748	1.07613	-0.0725692
C9ORF109	PREDICTED: chromosome 9 open reading frame 109 (C9orf109)	0.235778	1.07585	-0.094385
ZDHHC1	zinc finger, DHHC-type containing 1 (ZDHHC1)	0.162001	1.07569	0.226725
C1ORF86	chromosome 1 open reading frame 86 (C1orf86)	0.1535	1.0753	0.375295
TXNL4B	thioredoxin-like 4B (TXNL4B)	-0.004015	1.07493	-0.350083
COMMD7	COMM domain containing 7 (COMMD7), transcript variant 2	0.122399	1.07478	0.0180333
ITPKA	inositol 1,4,5-trisphosphate 3-kinase A (ITPKA)	0.454051	1.07389	-0.0553213
PQLC2	PQ loop repeat containing 2 (PQLC2), transcript variant 1	-0.15098	1.07325	-0.143221
FAM43A	family with sequence similarity 43, member A (FAM43A)	0.214468	1.0679	-0.0521095
GLIPR2	GLI pathogenesis-related 2 (GLIPR2)	0.245769	1.06775	0.102518
NPC2	Niemann-Pick disease, type C2 (NPC2)	0.06414	1.06707	-0.022385
CTSB	cathepsin B (CTSB), transcript variant 1	-0.111654	1.06535	0.02293
ADARB2	adenosine deaminase, RNA-specific, B2 (RED2 homolog rat) (ADARB2)	-0.132745	1.06459	0.169785
MFSD11	major facilitator superfamily domain containing 11 (MFSD11)	-0.020649	1.06382	-0.0658037
ENO2	enolase 2 (gamma, neuronal) (ENO2)	0.139715	1.06109	-0.0629872
TPK1	thiamin pyrophosphokinase 1 (TPK1), transcript variant 2	-0.0979557	1.06058	-0.220421
PTHLH	parathyroid hormone-like hormone (PTHLH), transcript variant 3	-0.308387	1.05781	-0.236236
RBMY1E	RNA binding motif protein, Y-linked, family 1, member E (RBMY1E)	0.229968	1.05591	-0.0629522
FAM80A	family with sequence similarity 80, member A (FAM80A)	0.130646	1.05554	-0.0146037
F2RL2	coagulation factor II (thrombin) receptor-like 2 (F2RL2)	-0.207947	1.05536	0.0231473
LOC387856	similar to expressed sequence AI836003 (LOC387856)	-0.399152	1.05281	-0.0915317
ZNF613	zinc finger protein 613 (ZNF613), transcript variant 2	0.242453	1.0511	-0.164106
LAT	linker for activation of T cells (LAT), transcript variant 2	-0.174531	1.05067	-0.063596
CIRBP	cold inducible RNA binding protein (CIRBP)	-0.0654267	1.05044	0.063761
GPR56	G protein-coupled receptor 56 (GPR56), transcript variant 2	0.0558507	1.04921	-0.00389817
CBX7	chromobox homolog 7 (CBX7)	-0.0240137	1.04617	0.311447
DYSF	dysferlin, limb girdle muscular dystrophy 2B (autosomal recessive) (DYSF)	-0.038795	1.04596	-0.0468332
CCRK	cell cycle related kinase (CCRK), transcript variant 1	0.0970033	1.04578	-0.0710745
HS.193767	cDNA FLJ26188 fis, clone ADG04821	-0.213266	1.04445	-0.00327117
FAM73A	family with sequence similarity 73, member A (FAM73A)	0.0261063	1.0438	-0.0638478
CCND2	cyclin D2 (CCND2)	0.31928	1.04365	0.349727
FUCA1	fucosidase, alpha-L- 1, tissue (FUCA1)	0.189401	1.04284	0.160895
MAD1L1	MAD1 mitotic arrest deficient-like 1 (yeast) (MAD1L1), transcript variant 2	0.285063	1.0427	-0.112966
LMO2	LIM domain only 2 (rhombotin-like 1) (LMO2)	-0.464235	1.04258	-0.144471
TMEM158	transmembrane protein 158 (TMEM158)	0.282047	1.03981	-0.127965
MGLL	monoglyceride lipase (MGLL), transcript variant 1	0.398146	1.03864	-0.33823
ARHGEF2	rho/rac guanine nucleotide exchange factor (GEF) 2 (ARHGEF2)	-0.111831	1.03746	0.0309003
ATP6V0A1	ATPase, H+ transporting, lysosomal V0 subunit a1 (ATP6V0A1), transcript variant 3	0.015453	1.03739	0.17722
SQSTM1	sequestosome 1 (SQSTM1)	-0.292097	1.0355	0.227897
AXUD1	AXIN1 up-regulated 1 (AXUD1)	-0.0716187	1.03253	0.0289158
ZNF20	zinc finger protein 20 (ZNF20)	0.0661923	1.03167	-0.0925193
ZNF682	zinc finger protein 682 (ZNF682), transcript variant 1	-0.0947943	1.03104	0.052355
ZFYVE26	zinc finger, FYVE domain containing 26 (ZFYVE26)	0.158107	1.02975	0.19915
AIRE	autoimmune regulator (autoimmune polyendocrinopathy candidiasis ectodermal dystrophy) (AIRE), transcript variant AIRE-1	-0.0925053	1.02957	0.0715928
CCNY	cyclin Y (CCNY), transcript variant 1	0.0148433	1.02932	-0.0060485
GSTM3	glutathione S-transferase M3 (brain) (GSTM3)	0.126732	1.02881	-0.00515033
SLC44A4	solute carrier family 44, member 4 (SLC44A4), transcript variant 2	-0.182533	1.02834	0.0843917
FPR1	formyl peptide receptor 1 (FPR1)	-0.343715	1.02766	-0.108715
ZBTB47	zinc finger and BTB domain containing 47 (ZBTB47)	-0.226888	1.02705	-0.0866263
PLA2G2D	phospholipase A2, group IID (PLA2G2D)	-0.194195	1.02497	-0.250719
USP49	ubiquitin specific peptidase 49 (USP49)	-0.205912	1.02395	0.253909
SLC9A1	solute carrier family 9 (sodium/hydrogen exchanger), member 1 (SLC9A1)	0.173573	1.02134	0.13701
MTHFD2	methylenetetrahydrofolate dehydrogenase (NADP+ dependent) 2, methenyltetrahydrofolate cyclohydrolase (MTHFD2), nuclear gene encoding mitochondrial protein, transcript variant 1	-0.355169	1.0211	0.244169
PLAG1	pleiomorphic adenoma gene 1 (PLAG1)	0.0870317	1.02066	-0.0554425
VCX3A	variable charge, X-linked 3A	0.14681	1.02022	-0.0267177
ZNF430	zinc finger protein 430 (ZNF430)	-0.21295	1.01956	0.07007
C17ORF70	chromosome 17 open reading frame 70 (C17orf70)	-0.0382517	1.01917	0.0945672
HOMER2	homer homolog 2 (Drosophila) (HOMER2), transcript variant 3	0.163959	1.01823	0.0161543
TMEM127	transmembrane protein 127 (TMEM127)	0.0393983	1.01475	0.149829
ENPP2	ectonucleotide pyrophosphatase/phosphodiesterase 2 (ENPP2), transcript variant 2	0.20881	1.0133	-0.495247
CLEC16A	C-type lectin domain family 16, member A (CLEC16A)	-0.00198667	1.01289	0.140315
ZDHHC18	zinc finger, DHHC-type containing 18 (ZDHHC18)	-0.114435	1.00994	-0.166409
CLIP3	CAP-GLY domain containing linker protein 3 (CLIP3)	0.095341	1.00992	0.131075
HS.427242	BX101409 NCI_CGAP_Pr1 cDNA clone IMAGp998B182517, sequence	-0.16376	1.00818	-0.234163
CYP1A1	cytochrome P450, family 1, subfamily A, polypeptide 1 (CYP1A1)	0.0111887	1.00784	-0.208559
LOC730024	PREDICTED: similar to male sterility domain containing 1 (LOC730024)	-0.0457317	1.00071	0.241114
SYTL2	synaptotagmin-like 2 (SYTL2), transcript variant e	0.101253	0.986563	-0.385128
SPP1	secreted phosphoprotein 1 (SPP1), transcript variant 1	-0.397693	0.91206	0.033089
CSNK1G2	casein kinase 1, gamma 2 (CSNK1G2)	-1.97981	0.831239	0.0939872
FAM46C	family with sequence similarity 46, member C (FAM46C)	1.03764	0.542883	-0.211109
FTHL11	ferritin, heavy polypeptide-like 11 (FTHL11) on chromosome 8.	-0.690708	0.224279	0.20998
GAL	galanin prepropeptide (GAL)	0.955924	-0.779936	-0.199695
PAFAH1B2	platelet-activating factor acetylhydrolase, isoform Ib, subunit 2 (30kDa) (PAFAH1B2)	0.0956377	-1.00197	-0.0675425
NEK2	NIMA (never in mitosis gene a)-related kinase 2 (NEK2)	0.0471697	-1.00366	-0.012651
ZMYND11	zinc finger, MYND domain containing 11 (ZMYND11), transcript variant 2	0.104597	-1.0078	-0.0852483
LOC727761	PREDICTED: similar to Deoxythymidylate kinase (thymidylate kinase), transcript variant 4 (LOC727761)	0.315388	-1.00877	-0.152588
DIAPH3	diaphanous homolog 3 (Drosophila) (DIAPH3), transcript variant 1	0.0352633	-1.009	-0.252877
GCH1	GTP cyclohydrolase 1 (GCH1), transcript variant 3	0.019949	-1.0137	0.120133
MATR3	matrin 3 (MATR3), transcript variant 1	0.54874	-1.0148	-0.0948738
LOC642197	PREDICTED: similar to Protein FAM82B (LOC642197)	0.032036	-1.01544	-0.0633438
CBX5	chromobox homolog 5 (HP1 alpha homolog, Drosophila) (CBX5)	-0.0508353	-1.01738	-0.0351542
CDC25C	cell division cycle 25 homolog C (S. pombe) (CDC25C), transcript variant 1	0.0957737	-1.01938	0.105922
TEX15	testis expressed 15 (TEX15)	0.0206337	-1.01951	-0.125368
TRIM14	tripartite motif-containing 14 (TRIM14), transcript variant 3	0.143386	-1.0202	0.077003
TAF1B	TATA box binding protein (TBP)-associated factor, RNA polymerase I, B, 63kDa (TAF1B)	-0.021329	-1.02735	-0.196142
PDIA3P	protein disulfide isomerase family A, member 3 pseudogene (PDIA3P), non-coding RNA.	-0.407618	-1.02765	0.164248
PPM1G	protein phosphatase 1G (formerly 2C), magnesium-dependent, gamma isoform (PPM1G), transcript variant 1	-0.156503	-1.02848	0.0679245
HS.197143	cDNA FLJ44441 fis, clone UTERU2020242	0.417157	-1.03462	-0.0013415
FKBP10	FK506 binding protein 10, 65 kDa (FKBP10)	-0.366441	-1.03527	0.0375492
SMC2	structural maintenance of chromosomes 2 (SMC2), transcript variant 1	0.044786	-1.03553	-0.2097
MAP3K8	mitogen-activated protein kinase kinase kinase 8 (MAP3K8)	-0.126033	-1.03856	0.002835
CORO2A	coronin, actin binding protein, 2A (CORO2A), transcript variant 2	0.122588	-1.03942	0.0566585
MYH10	myosin, heavy chain 10, non-muscle (MYH10)	-0.0346467	-1.04624	-0.0266475
LOC653820	PREDICTED: similar to family with sequence similarity 72, member A, transcript variant 1 (LOC653820)	-0.0354907	-1.0474	-0.0858522
RBM41	RNA binding motif protein 41 (RBM41)	0.153658	-1.04853	0.0369438
FKBP3	FK506 binding protein 3, 25kDa (FKBP3)	-0.118223	-1.04951	-0.194717
RPL34	ribosomal protein L34 (RPL34), transcript variant 1	0.063412	-1.05181	-0.0688837
POLE2	polymerase (DNA directed), epsilon 2 (p59 subunit) (POLE2)	0.154681	-1.05182	-0.112473
HMGCR	3-hydroxy-3-methylglutaryl-Coenzyme A reductase (HMGCR)	-0.425532	-1.05395	0.242989
ALG8	asparagine-linked glycosylation 8, alpha-1,3-glucosyltransferase homolog (S. cerevisiae) (ALG8), transcript variant 2	0.170917	-1.05405	-0.256122
DIO2	deiodinase, iodothyronine, type II (DIO2), transcript variant 3	-0.364107	-1.05428	0.268661
RBM7	RNA binding motif protein 7 (RBM7)	-0.295188	-1.05447	0.289027
NPEPPS	aminopeptidase puromycin sensitive (NPEPPS)	-0.121782	-1.05643	-0.0610943
NR2E3	nuclear receptor subfamily 2, group E, member 3 (NR2E3), transcript variant 2	0.161933	-1.05772	0.0483687
LOC100008589	28S ribosomal RNA (LOC100008589), non-coding RNA.	-0.154123	-1.05957	-0.185405
SHC1	SHC (Src homology 2 domain containing) transforming protein 1 (SHC1), transcript variant 1	0.136857	-1.0615	-0.146548
SCARA3	scavenger receptor class A, member 3 (SCARA3), transcript variant 2	0.159034	-1.06157	0.025012
C20ORF107	chromosome 20 open reading frame 107 (C20orf107)	-0.114217	-1.064	-0.235841
TOP1	topoisomerase (DNA) I (TOP1)	-0.32243	-1.06542	0.0975287
IDE	insulin-degrading enzyme (IDE)	-0.09572	-1.06598	-0.0639627
HMGB1L1	high-mobility group box 1-like 1 (HMGB1L1)	-0.249426	-1.06771	0.17179
PLK4	polo-like kinase 4 (Drosophila) (PLK4)	-0.0283413	-1.07384	0.0127908
C13ORF34	chromosome 13 open reading frame 34 (C13orf34)	-0.156988	-1.07818	-0.146302
RPS24	ribosomal protein S24 (RPS24), transcript variant 2	-0.0938467	-1.07859	0.21205
TRIM5	tripartite motif-containing 5 (TRIM5), transcript variant delta	0.0110827	-1.08018	0.239776
PLS1	plastin 1 (I isoform) (PLS1)	-0.0776503	-1.0802	-0.0750427
ARHGAP19	Rho GTPase activating protein 19 (ARHGAP19)	-0.0665813	-1.08028	-0.100166
CCNYL1	cyclin Y-like 1 (CCNYL1)	0.0803703	-1.09275	-0.18241
CLDN1	claudin 1 (CLDN1)	-0.231923	-1.09388	-0.0483517
DIXDC1	DIX domain containing 1 (DIXDC1), transcript variant 1	-0.0120747	-1.09538	-0.193591
LOC647474	PREDICTED: similar to heterogeneous nuclear ribonucleoprotein A3, transcript variant 2 (LOC647474)	0.128727	-1.09538	0.133121
SHRM	shroom (SHRM)	0.11278	-1.09542	-0.0746177
FLJ20125	hypothetical protein FLJ20125 (FLJ20125)	-0.113481	-1.09579	-0.174682
LOC642989	PREDICTED: similar to 40S ribosomal protein S25 (LOC642989)	0.117176	-1.09743	-0.151776
TRNT1	tRNA nucleotidyl transferase, CCA-adding, 1 (TRNT1)	-0.00281467	-1.10079	-0.320013
DOM3Z	dom-3 homolog Z (C. elegans) (DOM3Z)	0.084213	-1.10417	0.0677323
PDE4D	phosphodiesterase 4D, cAMP-specific (phosphodiesterase E3 dunce homolog, Drosophila) (PDE4D)	-0.18271	-1.1066	0.185388
HNRPH1	heterogeneous nuclear ribonucleoprotein H1 (H) (HNRPH1)	-0.140083	-1.10979	-0.254632
BCL3	B-cell CLL/lymphoma 3 (BCL3)	-0.105808	-1.11047	0.18271
CD24	CD24 molecule (CD24)	0.171123	-1.11156	-0.165994
HMGCS1	3-hydroxy-3-methylglutaryl-Coenzyme A synthase 1 (soluble) (HMGCS1), transcript variant 2	-0.324124	-1.11637	0.227251
PPP2R1B	protein phosphatase 2 (formerly 2A), regulatory subunit A, beta isoform (PPP2R1B), transcript variant 2	-0.0766413	-1.1199	-0.209795
LOC653972	PREDICTED: similar to chromobox homolog 3 (LOC653972)	0.06181	-1.12132	-0.0639403
KIF18A	kinesin family member 18A (KIF18A)	0.00304633	-1.12176	-0.0410118
MCM7	minichromosome maintenance complex component 7 (MCM7), transcript variant 1	0.0180967	-1.12472	0.0664903
C1ORF97	chromosome 1 open reading frame 97 (C1orf97)	0.093775	-1.13269	-0.505193
UGCGL1	UDP-glucose ceramide glucosyltransferase-like 1 (UGCGL1), transcript variant 1	-0.0719377	-1.13454	-0.152931
SLC39A10	solute carrier family 39 (zinc transporter), member 10 (SLC39A10)	-0.086553	-1.1349	0.051909
LOC649095	PREDICTED: hypothetical LOC649095 (LOC649095)	0.265435	-1.13497	-0.131446
SMC4	structural maintenance of chromosomes 4 (SMC4), transcript variant 2	-0.379136	-1.13928	0.00618883
C15ORF23	chromosome 15 open reading frame 23 (C15orf23)	0.0875703	-1.14893	-0.159144
HERC5	hect domain and RLD 5 (HERC5)	-0.110028	-1.15199	-0.00542833
INSIG1	insulin induced gene 1 (INSIG1), transcript variant 2	-0.426289	-1.15359	0.138302
GPR161	G protein-coupled receptor 161 (GPR161), transcript variant 1	-0.116542	-1.15663	0.351048
LRRC16	leucine rich repeat containing 16 (LRRC16)	0.231776	-1.16101	-0.083275
APP	amyloid beta (A4) precursor protein (APP), transcript variant 3	-0.44296	-1.16606	-0.179986
HNRNPL	heterogeneous nuclear ribonucleoprotein L (HNRNPL), transcript variant 2	-0.00727667	-1.16747	-0.15616
GSTA4	glutathione S-transferase A4 (GSTA4)	0.0208507	-1.16974	0.216355
ZC3H12A	zinc finger CCCH-type containing 12A (ZC3H12A)	-0.143015	-1.17335	0.00792567
TMEM48	transmembrane protein 48 (TMEM48)	0.116164	-1.17504	-0.0179317
MATN3	matrilin 3 (MATN3)	0.312348	-1.17745	0.135511
IFT88	intraflagellar transport 88 homolog (Chlamydomonas) (IFT88), transcript variant 2	0.0168557	-1.18066	0.179269
GKN1	gastrokine 1 (GKN1)	-0.122197	-1.18383	-0.311433
AP2B1	adaptor-related protein complex 2, beta 1 subunit (AP2B1), transcript variant 2	-0.34121	-1.18431	0.0590077
DDX17	DEAD (Asp-Glu-Ala-Asp) box polypeptide 17 (DDX17), transcript variant 2	0.0297327	-1.18754	-0.0374352
OIP5	Opa interacting protein 5 (OIP5)	0.046575	-1.19204	-0.0881552
PHLDB2	pleckstrin homology-like domain, family B, member 2 (PHLDB2)	-0.131973	-1.19628	0.193047
HNRNPA3	heterogeneous nuclear ribonucleoprotein A3 (HNRNPA3)	-0.364958	-1.1994	0.484634
CCNG1	cyclin G1 (CCNG1), transcript variant 2	-0.38635	-1.20044	0.212609
STAT1	signal transducer and activator of transcription 1, 91kDa (STAT1), transcript variant alpha	-0.0709017	-1.20748	-0.194512
SNAP25	synaptosomal-associated protein, 25kDa (SNAP25), transcript variant 2	0.447284	-1.20971	-0.00177567
PDGFC	platelet derived growth factor C (PDGFC)	0.0319867	-1.20974	-0.362731
KRT18	keratin 18 (KRT18), transcript variant 1	0.022766	-1.21325	0.108087
CDKN2B	cyclin-dependent kinase inhibitor 2B (p15, inhibits CDK4) (CDKN2B), transcript variant 1	0.378607	-1.21597	0.231953
SH2D3A	SH2 domain containing 3A (SH2D3A)	0.133538	-1.21883	0.094956
FDFT1	farnesyl-diphosphate farnesyltransferase 1 (FDFT1)	-0.338546	-1.22208	0.124359
PDE3B	phosphodiesterase 3B, cGMP-inhibited (PDE3B)	-0.061565	-1.22384	-0.0841795
C9ORF100	chromosome 9 open reading frame 100 (C9orf100)	-0.080297	-1.23341	0.227799
SMARCA1	SWI/SNF related, matrix associated, actin dependent regulator of chromatin, subfamily a, member 1 (SMARCA1), transcript variant 1	-0.078614	-1.23537	0.199338
RRBP1	ribosome binding protein 1 homolog 180kDa (dog) (RRBP1), transcript variant 1	-0.203615	-1.24174	0.00271267
TAF15	TAF15 RNA polymerase II, TATA box binding protein (TBP)-associated factor, 68kDa (TAF15), transcript variant 2	-0.536473	-1.24481	0.32142
SOX18	SRY (sex determining region Y)-box 18 (SOX18)	0.188252	-1.25155	0.323323
IMPA2	inositol(myo)-1(or 4)-monophosphatase 2 (IMPA2)	-0.16333	-1.25927	0.267654
GPR126	G protein-coupled receptor 126 (GPR126), transcript variant a2	0.266563	-1.26843	-0.523546
OSBP2	oxysterol binding protein 2 (OSBP2), transcript variant 1	-0.00868667	-1.27485	-0.008184
TPD52L1	tumor protein D52-like 1 (TPD52L1), transcript variant 4	-0.0671253	-1.27527	-0.0331005
CTDSP1	CTD (carboxy-terminal domain, RNA polymerase II, polypeptide A) small phosphatase 1 (CTDSP1), transcript variant 1	0.27376	-1.28518	-0.402967
KCNB1	potassium voltage-gated channel, Shab-related subfamily, member 1 (KCNB1)	0.377192	-1.29208	0.008619
LOC654189	PREDICTED: similar to heterogeneous nuclear ribonucleoprotein A3, transcript variant 1 (LOC654189)	0.0297817	-1.30143	0.295054
LDLR	low density lipoprotein receptor (familial hypercholesterolemia) (LDLR)	-0.339546	-1.31501	0.234309
OGFRL1	opioid growth factor receptor-like 1 (OGFRL1)	-0.105178	-1.31598	-0.185496
DDX60	DEAD (Asp-Glu-Ala-Asp) box polypeptide 60 (DDX60)	-0.23895	-1.32086	-0.0316788
DDX58	DEAD (Asp-Glu-Ala-Asp) box polypeptide 58 (DDX58)	-0.275359	-1.32436	-0.067811
C21ORF66	chromosome 21 open reading frame 66 (C21orf66), transcript variant 4	0.07208	-1.32583	-0.225004
E2F5	E2F transcription factor 5, p130-binding (E2F5), transcript variant 1	0.202496	-1.32911	-0.141144
INPP4B	inositol polyphosphate-4-phosphatase, type II, 105kDa (INPP4B)	0.107076	-1.33381	0.00999
IDI1	isopentenyl-diphosphate delta isomerase 1 (IDI1)	-0.193094	-1.337	0.164773
LOC646723	PREDICTED: similar to Keratin, type I cytoskeletal 18 (Cytokeratin-18) (CK-18) (Keratin-18) (K18) (LOC646723)	0.124087	-1.33985	0.01409
SEPT6	septin 6 (SEPT6), transcript variant III	0.150132	-1.34777	-0.278662
MARCKSL1	MARCKS-like 1 (MARCKSL1)	0.049152	-1.35276	-0.0748412
POLR3G	polymerase (RNA) III (DNA directed) polypeptide G (32kD) (POLR3G)	-0.142036	-1.35426	0.0260678
KCTD14	potassium channel tetramerisation domain containing 14 (KCTD14)	0.124496	-1.35754	-0.105025
COL18A1	collagen, type XVIII, alpha 1 (COL18A1), transcript variant 2	-0.0938913	-1.36095	0.0581925
BIRC3	baculoviral IAP repeat-containing 3 (BIRC3), transcript variant 1	0.233764	-1.36541	-0.539763
ITGB1	integrin, beta 1 (fibronectin receptor, beta polypeptide, antigen CD29 includes MDF2, MSK12) (ITGB1), transcript variant 1E	-0.370197	-1.36753	-0.327683
KLRC3	killer cell lectin-like receptor subfamily C, member 3 (KLRC3), transcript variant 1	0.0559793	-1.37081	-0.190818
PARP9	poly (ADP-ribose) polymerase family, member 9 (PARP9)	0.219839	-1.37186	0.051778
C11ORF51	chromosome 11 open reading frame 51 (C11orf51)	-0.223874	-1.38976	-0.0556383
KYNU	kynureninase (L-kynurenine hydrolase) (KYNU), transcript variant 1	-0.0835263	-1.39725	0.139736
TNS3	tensin 3 (TNS3)	0.321119	-1.40405	0.123102
CCDC138	coiled-coil domain containing 138 (CCDC138)	-0.118026	-1.40519	-0.0256337
ID1	inhibitor of DNA binding 1, dominant negative helix-loop-helix protein (ID1), transcript variant 2	-0.159548	-1.418	0.297383
CTNNAL1	catenin (cadherin-associated protein), alpha-like 1 (CTNNAL1)	-0.173641	-1.41814	-0.129242
BUB1	BUB1 budding uninhibited by benzimidazoles 1 homolog (yeast) (BUB1)	0.0305163	-1.41817	0.0408342
CDKN3	cyclin-dependent kinase inhibitor 3 (CDK2-associated dual specificity phosphatase) (CDKN3)	-0.33934	-1.41935	-0.0119867
BAIAP2L1	BAI1-associated protein 2-like 1 (BAIAP2L1)	-0.0945947	-1.41959	0.131496
OAS3	2'-5'-oligoadenylate synthetase 3, 100kDa (OAS3)	0.105101	-1.42358	-0.291438
HES7	hairy and enhancer of split 7 (Drosophila) (HES7)	0.190612	-1.42559	-0.375404
RARRES1	retinoic acid receptor responder (tazarotene induced) 1 (RARRES1), transcript variant 1	-0.110543	-1.42656	0.106079
PPP4R4	protein phosphatase 4, regulatory subunit 4 (PPP4R4), transcript variant 2	-0.0438373	-1.43152	-0.403049
RBM24	RNA binding motif protein 24 (RBM24)	0.0834487	-1.44966	-0.110848
CENPE	centromere protein E, 312kDa (CENPE)	-0.0555447	-1.45514	-0.161807
LY6E	lymphocyte antigen 6 complex, locus E (LY6E)	0.146513	-1.45595	0.0249492
C21ORF81	chromosome 21 open reading frame 81 (C21orf81)	0.435943	-1.45757	-0.0744865
RPL36A	ribosomal protein L36a (RPL36A)	-0.168907	-1.46776	0.0356578
KIAA1524	KIAA1524 (KIAA1524)	-0.309588	-1.47049	0.0242037
RPS15	ribosomal protein S15 (RPS15)	-0.080803	-1.48708	0.0977515
NFE2L3	nuclear factor (erythroid-derived 2)-like 3 (NFE2L3)	-0.461549	-1.49792	-0.220329
EFEMP1	EGF-containing fibulin-like extracellular matrix protein 1 (EFEMP1), transcript variant 1	-0.0721293	-1.50293	-0.174202
OLFML2A	olfactomedin-like 2A (OLFML2A)	0.291755	-1.50745	0.382718
SOCS1	suppressor of cytokine signaling 1 (SOCS1)	-0.30376	-1.51131	-0.014668
SGOL2	shugoshin-like 2 (S. pombe) (SGOL2)	0.16508	-1.51248	-0.353039
IFIH1	interferon induced with helicase C domain 1 (IFIH1)	-0.153582	-1.52436	-0.21975
CEBPD	CCAAT/enhancer binding protein (C/EBP), delta (CEBPD)	-0.32979	-1.5289	0.19358
MCM3APAS	MCM3 minichromosome maintenance deficient 3 (S. cerevisiae) associated protein antisense (MCM3APAS) on chromosome 21.	0.26719	-1.54637	-0.0773785
FAM83D	family with sequence similarity 83, member D (FAM83D)	-0.134079	-1.55643	-0.118851
CAV2	caveolin 2 (CAV2), transcript variant 1	0.152292	-1.5955	-0.304077
SLC39A8	solute carrier family 39 (zinc transporter), member 8 (SLC39A8), transcript variant 1	-0.078902	-1.59782	0.12009
RPS7	ribosomal protein S7 (RPS7)	-0.118377	-1.60702	0.217567
MSLN	mesothelin (MSLN), transcript variant 2	-0.017664	-1.61062	0.0790195
AURKA	aurora kinase A (AURKA), transcript variant 3	-0.117227	-1.61466	-0.000805
C15ORF48	chromosome 15 open reading frame 48 (C15orf48), transcript variant 2	0.258701	-1.61481	-0.124857
ADD3	adducin 3 (gamma) (ADD3), transcript variant 3	0.000114	-1.61538	-0.189709
SQLE	squalene epoxidase (SQLE)	-0.462735	-1.64004	-0.108217
LOC653879	PREDICTED: similar to Complement C3 precursor (LOC653879)	0.114788	-1.66342	0.160202
LOC653994	PREDICTED: similar to eukaryotic translation initiation factor 4H isoform 2, transcript variant 5 (LOC653994)	0.096102	-1.66434	-0.188635
PLAC8	placenta-specific 8 (PLAC8)	-0.142094	-1.67303	0.0378092
C3	complement component 3 (C3)	-0.136611	-1.67421	0.074991
SC4MOL	sterol-C4-methyl oxidase-like (SC4MOL), transcript variant 1	-0.368942	-1.67983	0.307297
UCP2	uncoupling protein 2 (mitochondrial, proton carrier) (UCP2), nuclear gene encoding mitochondrial protein	0.301384	-1.69268	-0.267225
KLRC2	killer cell lectin-like receptor subfamily C, member 2 (KLRC2)	-0.241935	-1.70682	0.301732
DEPDC1	DEP domain containing 1 (DEPDC1)	-0.011728	-1.70895	-0.21605
VSTM1	V-set and transmembrane domain containing 1 (VSTM1)	0.145062	-1.73994	-0.245748
APOC1	apolipoprotein C-I (APOC1)	0.002418	-1.75208	-0.166954
MFAP5	microfibrillar associated protein 5 (MFAP5)	0.28683	-1.75286	-0.199713
AIF1L	AIF1L allograft inflammatory factor 1-like	-0.163019	-1.76585	-0.0838422
BCCIP	BRCA2 and CDKN1A interacting protein (BCCIP), transcript variant A	-0.129648	-1.77581	0.0793252
DHCR24	24-dehydrocholesterol reductase (DHCR24)	-0.368353	-1.81578	0.068626
ZC3HAV1	zinc finger CCCH-type, antiviral 1 (ZC3HAV1), transcript variant 2	-0.435537	-1.82198	-0.127784
ITM2A	integral membrane protein 2A (ITM2A)	0.19672	-1.83109	0.055989
PRICKLE1	prickle homolog 1 (Drosophila) (PRICKLE1)	0.455111	-1.89961	-0.0519867
PIF1	PIF1 5'-to-3' DNA helicase homolog (S. cerevisiae) (PIF1)	-0.0325057	-1.94256	-0.0120017
ACAT2	acetyl-Coenzyme A acetyltransferase 2 (ACAT2)	-0.154283	-1.98654	0.0701045
DHCR7	7-dehydrocholesterol reductase (DHCR7)	-0.456728	-2.04594	0.19041
CCL2	chemokine (C-C motif) ligand 2 (CCL2)	-0.064273	-2.05614	0.07717
ANP32AP1	acidic nuclear phosphoprotein 32 family, member A, non-coding RNA	0.542367	-2.07317	0.114009
TGM2	transglutaminase 2 (C polypeptide, protein-glutamine-gamma-glutamyltransferase) (TGM2), transcript variant 2	-0.057111	-2.12659	0.274843
CSF3	colony stimulating factor 3 (granulocyte) (CSF3), transcript variant 1	-0.331207	-2.64513	-0.0441778
PTGES	prostaglandin E synthase (PTGES)	0.227011	-2.7239	0.373754
CXCL2	chemokine (C-X-C motif) ligand 2 (CXCL2)	-0.46122	-2.84671	0.211741
CCL5	chemokine (C-C motif) ligand 5 (CCL5)	-0.635359	-2.88145	0.000404333
SCD	stearoyl-CoA desaturase (delta-9-desaturase) (SCD)	-0.19864	-2.94515	0.523885
CCL20	chemokine (C-C motif) ligand 20 (CCL20)	-0.382185	-2.97852	0.564885
OLR1	oxidized low density lipoprotein (lectin-like) receptor 1 (OLR1)	0.269441	-3.03274	0.289911
IFIT1	interferon-induced protein with tetratricopeptide repeats 1 (IFIT1), transcript variant 2	-0.633475	-3.12418	0.0625815
ALDH1A1	aldehyde dehydrogenase 1 family, member A1 (ALDH1A1)	-0.176836	-3.54509	-0.119968
IFI27	interferon, alpha-inducible protein 27 (IFI27), transcript variant 2	0.50189	-4.5178	-0.176048
