# Supplementary material for: Modulation of Pathways Underlying Distinct Cell Death Mechanisms in Two Human Lung Cancer Cell Lines in Response to SN1 Methylating Agents Treatment
Source: PLoS One. 2016 Jul 28;11(7):e0160248. doi: 10.1371/journal.pone.0160248 (PMC4965087; doi:10.1371/journal.pone.0160248)
Supplement: S4 Table — (XLSX) [file pone.0160248.s004.xlsx]

## Sheet: Table S4
GO-Analysis performed by StRAnGER, using as input the over-expressed genes after MNU-treatment of A549 cells.
Annotation	Enrichment	Bootstrap corrected p-value
cell adhesion	26/493	1e-06
metabolic process	30/521	3e-06
oxidation reduction	31/462	1.1e-05
negative regulation of cell proliferation	16/198	1.3e-05
complement activation, classical pathway	7/29	2e-05
immune response	20/386	2.2e-05
lipid metabolic process	16/250	2.3e-05
blood coagulation	8/51	2.4e-05
female pregnancy	17349	2.9e-05
inflammatory response	13/214	3.4e-05
proteolysis	19/446	3.6e-05
positive regulation of JNK cascade	4/13	3.8e-05
sensory perception of sound	10/131	3.9e-05
innate immune response	8/81	3.9e-05
complement activation, alternative pathway	4/14	4.1e-05
ion transport	19/499	4.9e-05
excretion	5/37	5.7e-05
steroid metabolic process	6/59	5.8e-05
positive regulation of I-kappaB kinase/NF-kappaB cascade	7/86	6.1e-05
epithelial cell differentiation	4/24	6.2e-05
apoptosis	14/338	6.4e-05
cellular iron ion homeostasis	4/25	6.6e-05
regulation of cell migration	4/26	6.7e-05
endocytosis	7/96	7.2e-05
ossification	5/48	7.5e-05
cell proliferation	11/246	7.6e-05
