# Supplementary material for: Modulation of Pathways Underlying Distinct Cell Death Mechanisms in Two Human Lung Cancer Cell Lines in Response to SN1 Methylating Agents Treatment
Source: PLoS One. 2016 Jul 28;11(7):e0160248. doi: 10.1371/journal.pone.0160248 (PMC4965087; doi:10.1371/journal.pone.0160248)
Supplement: S5 Table — (XLSX) [file pone.0160248.s005.xlsx]

## Sheet: Table S5
GO-Analysis performed by StRAnGER, using as input the under-expressed genes after MNU-treatment of A549 cells.
Annotation	Enrichment	Bootstrap corrected p-value
DNA unwinding involved in replication	6/12	4e-06
DNA-dependent DNA replication initiation	8/16	1.1e-05
DNA repair	20/144	1.4e-05
DNA replication	21/119	2.1e-05
DNA recombination	8/43	2.5e-05
mitosis	25/147	3.2e-05
cell division	28/191	3.8e-05
cell cycle	45/352	5.8e-05
cell proliferation	11/246	8.8e-05
microtubule-based movement	7/81	9.1e-05
cellular amino acid biosynthetic process	4/22	9.8e-05
regulation of cyclin-dependent protein kinase activity	4/35	0.000113
chromatin organization	3/17	0.000116
regulation of transcription from RNA polymerase II promoter	7/166	0.000125
nucleosome assembly	5/77	0.000132
meiosis	4/45	0.000136
positive regulation of transcription	5/81	0.000144
chromosome segregation	3/24	0.000147
rRNA processing	4/59	0.000157
phosphoinositide-mediated signaling	3/29	0.000159
regulation of ubiquitin-protein ligase activity involved in mitotic cell cycle	4/62	0.000167
protein amino acid phosphorylation	10/465	0.000183
chromatin assembly or disassembly	3/38	0.000187
