# Supplementary material for: Modulation of Pathways Underlying Distinct Cell Death Mechanisms in Two Human Lung Cancer Cell Lines in Response to SN1 Methylating Agents Treatment
Source: PLoS One. 2016 Jul 28;11(7):e0160248. doi: 10.1371/journal.pone.0160248 (PMC4965087; doi:10.1371/journal.pone.0160248)
Supplement: S6 Table — (XLSX) [file pone.0160248.s006.xlsx]

## Sheet: Sheet1
Common genes affected by cisplatin and MNU treatment
			Fold Change MNU vs control
Symbol	Definition	Fold Change cisplatin vs control	24h	48h	72h
ACTA2	actin, alpha 2, smooth muscle, aorta	1.77761	2.09123	2.74534	2.56369
ADORA2B	adenosine A2b receptor	0.740013	0.610187	1.00347	0.876673
ANKRA2	ankyrin repeat, family A (RFXANK-like)	1.20849	0.92671	1.8425	1.46054
ATF3	activating transcription factor 3	0.895618	1.37906	2.06988	2.31644
BTG2	BTG family, member 2	1.54698	2.11711	2.21465	2.39278
C12orf5	chromosome 12 open reading frame 5	1.11627	0.898874	1.45922	0.876573
CCNB2	cyclin B2	-0.650301	0.53845	-0.34419	-1.17095
CCNF	cyclin F	-0.867874	-0.0151523	-1.01413	-0.973259
CCNG1	cyclin G1 , transcript variant 2	0.761896	1.0072	1.07099	0.45536
CDC20	cell division cycle 20 homolog (S. cerevisiae)	-0.923077	0.188587	-0.776537	-1.35334
CDKN1A	cyclin-dependent kinase inhibitor 1A (p21, Cip1)	2.45774	1.76343	2.65881	2.97426
CENPA	centromere protein A	-0.95734	0.242124	-0.598359	-1.13215
CYP4F3	cytochrome P450, family 4, subfamily F, polypeptide 3	0.616709	0.370824	1.05518	0.557355
DDB2	damage-specific DNA binding protein 2, 48kDa	1.27997	1.18121	1.25937	1.13129
DGKA	diacylglycerol kinase, alpha 80kDa	0.74396	0.917623	2.02675	1.95022
DST	dystonin (DST), transcript variant 1eB	0.529575	0.862167	1.65104	0.655667
DUSP5	dual specificity phosphatase 5	0.735768	0.457302	0.785411	1.18226
FAS	Fas (TNF receptor superfamily, member 6)	3.24077	1.80534	2.48634	1.83283
FJX1	four jointed box 1 (Drosophila)	-0.589349	-0.469504	-1.14416	-0.853531
GADD45A	growth arrest and DNA-damage-inducible, alpha	1.49586	0.656892	1.07449	1.55966
H1F0	H1 histone family, member 0	-0.535128	-0.825673	-1.4205	-0.41836
KIF20A	kinesin family member 20A	-0.884316	0.598018	-0.612754	-1.04549
MKI67	antigen identified by monoclonal antibody Ki-67	-0.783337	-0.379722	-0.90074	-1.16315
ORAI3	ORAI calcium release-activated calcium modulator 3	0.645472	0.627158	1.11067	1.87922
PAQR4	progestin and adipoQ receptor family member IV	-0.607459	-0.822545	-1.28875	-1.05815
PPM1D	protein phosphatase 1D magnesium-dependent, delta isoform	2.38544	1.31555	1.57022	1.08279
RBM14	RNA binding motif protein 14	-0.948561	-0.195977	-0.77593	-1.00854
SESN1	sestrin 1	1.97183	1.61305	1.84628	1.85274
TNFRSF10B	tumor necrosis factor receptor superfamily, member 10b , transcript variant 1	0.721307	0.385787	0.65137	1.02001
TNFSF9	tumor necrosis factor (ligand) superfamily, member 9	0.97295	1.34554	1.20922	0.85875
TP53I3	tumor protein p53 inducible protein 3 , transcript variant 1	0.71763	0.319957	1.1363	1.80748
XPC	xeroderma pigmentosum, complementation group C	1.18967	1.04182	1.1739	1.17592
