# Supplementary material for: Modulation of Pathways Underlying Distinct Cell Death Mechanisms in Two Human Lung Cancer Cell Lines in Response to SN1 Methylating Agents Treatment
Source: PLoS One. 2016 Jul 28;11(7):e0160248. doi: 10.1371/journal.pone.0160248 (PMC4965087; doi:10.1371/journal.pone.0160248)
Supplement: S7 Table — (XLSX) [file pone.0160248.s007.xlsx]

## Sheet: Table S6
GO-Analysis performed by StRAnGER, using as input the over-expressed genes after MNU-treatment of H157 cells.
Annotation	Enrichment	Bootstrap corrected p-value
metabolic process	20/521	1e-05
inflammatory response	11/214	3e-05
apoptosis	13/338	4e-05
cellular amino acid biosynthetic process	4/22	4e-05
immune response	13/386	5e-05
regulation of cell shape	5/45	5e-05
cell-cell signaling	10/238	5e-05
cell adhesion	14/493	6e-05
multicellular organismal development	17/841	7e-05
lipid catabolic process	5/87	8e-05
lipid transport	4/63	9e-05
synaptic transmission	6/156	0.0001
negative regulation of cell cycle	5/125	0.00011
cell surface receptor linked signaling pathway	5/127	0.00012
nervous system development	8/303	0.00012
lipid metabolic process	7/250	0.00013
negative regulation of cell proliferation	6/198	0.00013
